# Supplementary material for: 2,4-Dichloro-7,8-dimethyl­quinoline
Source: Acta Crystallogr Sect E Struct Rep Online. 2010 Jun 5;66(Pt 7):o1535. doi: 10.1107/S1600536810020386 (PMC3006798; doi:10.1107/S1600536810020386)
Supplement: Supplementary file 1 [file e-66-o1535-sup1.cif]

##############################################################################
###                                                                        ###
###        Electronic paper (Acta Crystallographica Section E)             ###
###                                                                        ###
##############################################################################
#                                                                            #
# This CIF contains the data in a paper accepted for publication in Acta     #
# Crystallographica Section E. It conforms to the requirements of Notes      #
# for Authors for Section E, and has been peer reviewed under the auspices   #
# of the IUCr Commission on Journals.                                        #
#                                                                            #
# Full details of the Crystallographic Information File format               #
# are given in the paper "The Crystallographic Information File (CIF):       #
# a New Standard Archive File for Crystallography" by S. R. Hall, F. H.      #
# Allen and I. D. Brown [Acta Cryst. (1991), A47, 655-685].                  #
#                                                                            #
# The current version of the core CIF dictionary is obtainable from          #
# ftp://ftp.iucr.org/pub/cif_core.dic. The current version number is 2.4.    #
#                                                                            #
# Software is freely available for graphical display of the structure(s) in  #
# this CIF.  For information consult the CIF home page http://www.iucr.org/  #
# cif/home.html                                                              #
#                                                                            #
# This file may be used for bona fide research purposes within the           #
# scientific community so long as proper attribution is given to the journal # 
# article from which it was obtained.                                        #
#                                                                            #
##############################################################################
                                             
data_global
_audit_creation_method     'PLATON <TABLE ACC> option'
_journal_date_recd_electronic     2010-05-24
_journal_date_accepted     2010-05-28
_journal_name_full     'Acta Crystallographica, Section E'
_journal_year     2010
_journal_volume     66
_journal_issue      7
_journal_page_first     o1535
_journal_page_last     o1535
_journal_paper_category     QO
_journal_coeditor_code     VM2029
_publ_contact_author_name
;
Mehmet Akkurt
;
_publ_contact_author_address
; Department of Physics
  Faculty of Arts and Sciences
  Erciyes University
  38039 Kayseri
  Turkey
;
_publ_contact_author_email     'akkurt@erciyes.edu.tr'
_publ_contact_author_fax     '+90-352-4374933'
_publ_contact_author_phone     '+90-352-4374901 extra 33106'
_publ_section_title
;
2,4-Dichloro-7,8-dimethylquinoline
;
loop_
    _publ_author_name
    _publ_author_footnote
    _publ_author_address
    'R. Subashini' .
;
Organic and Medicinal Chemistry Research Laboratory,
Organic Chemistry Division, School of Advanced Sciences,
VIT University,
Vellore 632 014,
Tamil Nadu, India
;
    'F. Nawaz Khan' .
;
Organic and Medicinal Chemistry Research Laboratory,
Organic Chemistry Division, School of Advanced Sciences,
VIT University,
Vellore 632 014,
Tamil Nadu, India
;
    'T. Rajashekar Reddy' .
;
Organic and Medicinal Chemistry Research Laboratory,
Organic Chemistry Division, School of Advanced Sciences,
VIT University,
Vellore 632 014,
Tamil Nadu, India
;
    'Venkatesha R. Hathwar' .
;
Solid State and Structural Chemistry Unit,
Indian Institute of Science,
Bangalore 560 012, Karnataka,
India
;
    'Mehmet Akkurt' .
;
Department of Physics,
Faculty of Arts and Sciences,
Erciyes University,
38039 Kayseri,
Turkey
;
data_I
_chemical_name_systematic
;
2,4-Dichloro-7,8-dimethylquinoline
;
_chemical_name_common     ?
_chemical_formula_moiety     'C11 H9 Cl2 N'
_chemical_formula_sum     'C11 H9 Cl2 N'
_chemical_formula_structural     ?
_chemical_formula_iupac     'C11 H9 Cl2 N'
_chemical_formula_weight     226.09
_chemical_melting_point     ?
_symmetry_cell_setting     orthorhombic
_symmetry_space_group_name_H-M     'P c a 21'
_symmetry_space_group_name_Hall     'P 2c -2ac'
loop_
    _symmetry_equiv_pos_site_id
    _symmetry_equiv_pos_as_xyz
    1 x,y,z
    2 -x,-y,1/2+z
    3 1/2-x,y,1/2+z
    4 1/2+x,-y,z
_cell_length_a     20.3054(9)
_cell_length_b     3.9992(2)
_cell_length_c     25.5743(11)
_cell_angle_alpha     90
_cell_angle_beta     90
_cell_angle_gamma     90
_cell_volume     2076.77(17)
_cell_formula_units_Z     8
_cell_measurement_reflns_used     895
_cell_measurement_theta_min     1.82
_cell_measurement_theta_max     24.65
_cell_measurement_temperature     295(2)
_cell_special_details
;
;
_exptl_crystal_description     'needle'
_exptl_crystal_colour     'colourless'
_exptl_crystal_size_max     0.300
_exptl_crystal_size_mid     0.240
_exptl_crystal_size_min     0.150
_exptl_crystal_size_rad     ?
_exptl_crystal_density_diffrn     1.446
_exptl_crystal_density_meas     ?
_exptl_crystal_density_method     'Not Measured'
_exptl_crystal_F_000     928
_exptl_absorpt_coefficient_mu     0.581
_exptl_absorpt_correction_type     multi-scan
_exptl_absorpt_process_details
                                  '(CrysAlis Pro RED; Oxford Diffraction, 2009)'
_exptl_absorpt_correction_T_min     0.845
_exptl_absorpt_correction_T_max     0.918
_exptl_special_details
;
;
_diffrn_ambient_temperature     295(2)
_diffrn_radiation_type     'MoK\a'
_diffrn_radiation_wavelength     0.71073
_diffrn_radiation_source     'Enhance (Mo) X-ray Source'
_diffrn_radiation_monochromator     'graphite'
_diffrn_measurement_device_type     'Oxford Xcalibur Eos (Nova) CCD detector'
_diffrn_measurement_method     '\w scans'
_diffrn_reflns_number     19807
_diffrn_reflns_av_R_equivalents     0.0478
_diffrn_reflns_av_sigmaI/netI     0.0418
_diffrn_reflns_theta_min     2.56
_diffrn_reflns_theta_max     25.99
_diffrn_reflns_theta_full     25.99
_diffrn_measured_fraction_theta_max     0.997
_diffrn_measured_fraction_theta_full     0.997
_diffrn_reflns_limit_h_min     -25
_diffrn_reflns_limit_h_max     25
_diffrn_reflns_limit_k_min     -4
_diffrn_reflns_limit_k_max     4
_diffrn_reflns_limit_l_min     -31
_diffrn_reflns_limit_l_max     31
_diffrn_reflns_reduction_process
;
;
_refine_special_details
;
Refinement on <i>F</i>^2^ for ALL reflections except those flagged by the user
for potential systematic errors. Weighted <i>R</i>-factors <i>wR</i> and all
goodnesses of fit <i>S</i> are based on <i>F</i>^2^, conventional
<i>R</i>-factors <i>R</i> are based on <i>F</i>, with <i>F</i> set to zero for
negative <i>F</i>^2^. The observed criterion of <i>F</i>^2^ > \s(<i>F</i>^2^)
is used only for calculating -<i>R</i>-factor-obs <i>etc</i>. and is not
relevant to the choice of reflections for refinement. <i>R</i>-factors based
on <i>F</i>^2^ are statistically about twice as large as those based on
<i>F</i>, and <i>R</i>-factors based on ALL data will be even larger.
;
_reflns_number_total     4009
_reflns_number_gt     2599
_reflns_threshold_expression     I>2\s(I)
_refine_ls_structure_factor_coef     Fsqd
_refine_ls_matrix_type     full
_refine_ls_R_factor_all     0.0819
_refine_ls_R_factor_gt     0.0490
_refine_ls_wR_factor_gt     0.1084
_refine_ls_wR_factor_ref     0.1188
_refine_ls_goodness_of_fit_ref     0.936
_refine_ls_restrained_S_all     0.936
_refine_ls_number_reflns     4009
_refine_ls_number_parameters     257
_refine_ls_number_restraints     1
_refine_ls_number_constraints     ?
_refine_ls_hydrogen_treatment     constr
_refine_ls_weighting_scheme     calc
_refine_ls_weighting_details
                 'calc w=1/[\s^2^(Fo^2^)+(0.0652P)^2^] where P=(Fo^2^+2Fc^2^)/3'
_atom_sites_solution_hydrogens     geom
_atom_sites_solution_primary     direct
_atom_sites_solution_secondary     difmap
_refine_ls_shift/su_max     0.000
_refine_ls_shift/su_mean     0.000
_refine_diff_density_max     0.317
_refine_diff_density_min     -0.187
_refine_ls_extinction_method     'none'
_refine_ls_abs_structure_details     'Flack (1983), 1943 Friedel pairs'
_refine_ls_abs_structure_Flack     0.15(10)
loop_
    _atom_type_symbol
    _atom_type_description
    _atom_type_scat_dispersion_real
    _atom_type_scat_dispersion_imag
    _atom_type_scat_source
    N N 0.0061 0.0033 'International Tables Vol C Tables 4.2.6.8 and 6.1.1.4'
    Cl Cl 0.1484 0.1585 'International Tables Vol C Tables 4.2.6.8 and 6.1.1.4'
    H H 0.0000 0.0000 'International Tables Vol C Tables 4.2.6.8 and 6.1.1.4'
    C C 0.0033 0.0016 'International Tables Vol C Tables 4.2.6.8 and 6.1.1.4'
_computing_data_collection     'CrysAlis Pro CCD (Oxford Diffraction, 2009)'
_computing_cell_refinement     'CrysAlis Pro CCD (Oxford Diffraction, 2009)'
_computing_data_reduction     'CrysAlis Pro RED (Oxford Diffraction, 2009)'
_computing_structure_solution     'SHELXS97  (Sheldrick, 2008)'
_computing_structure_refinement     'SHELXL97 (Sheldrick, 2008)'
_computing_molecular_graphics     'ORTEP-3 (Farrugia, 1997)'
_computing_publication_material     'WinGX (Farrugia, 1999)'
loop_
    _atom_site_type_symbol
    _atom_site_label
    _atom_site_fract_x
    _atom_site_fract_y
    _atom_site_fract_z
    _atom_site_U_iso_or_equiv
    _atom_site_thermal_displace_type
    _atom_site_calc_flag
    _atom_site_refinement_flags
    _atom_site_occupancy
    Cl Cl1 0.68230(6) 0.6442(5) 0.97181(6) 0.0916(6) Uani . . 1.000
    Cl Cl2 0.50757(6) 0.7463(3) 0.81738(5) 0.0709(4) Uani . . 1.000
    N N1 0.56446(17) 0.4177(12) 0.97981(17) 0.0530(12) Uani . . 1.000
    C C1 0.6040(3) 0.5681(15) 0.9491(2) 0.0630(19) Uani . . 1.000
    C C2 0.5891(2) 0.6763(11) 0.89752(18) 0.0550(16) Uani . . 1.000
    C C3 0.5272(2) 0.6141(12) 0.88079(17) 0.0490(14) Uani . . 1.000
    C C4 0.4813(3) 0.4506(11) 0.9111(3) 0.0510(19) Uani . . 1.000
    C C5 0.4158(2) 0.3859(13) 0.8958(2) 0.0593(17) Uani . . 1.000
    C C6 0.3744(2) 0.2192(11) 0.9295(2) 0.0647(17) Uani . . 1.000
    C C7 0.3943(2) 0.1131(13) 0.9795(2) 0.0623(19) Uani . . 1.000
    C C8 0.4577(2) 0.1780(10) 0.99705(18) 0.0553(17) Uani . . 1.000
    C C9 0.50171(19) 0.3483(10) 0.96177(17) 0.0477(14) Uani . . 1.000
    C C10 0.3437(3) -0.0425(13) 1.0129(2) 0.0640(19) Uani . . 1.000
    C C11 0.4804(3) 0.0815(14) 1.0504(2) 0.074(2) Uani . . 1.000
    Cl Cl3 0.56576(6) 1.1324(5) 0.69164(6) 0.0964(6) Uani . . 1.000
    Cl Cl4 0.73974(6) 1.2634(3) 0.84687(5) 0.0694(4) Uani . . 1.000
    N N2 0.6857(2) 0.9027(12) 0.68457(18) 0.0627(17) Uani . . 1.000
    C C12 0.6456(3) 1.0586(13) 0.7160(2) 0.0540(17) Uani . . 1.000
    C C13 0.6582(2) 1.1805(11) 0.76636(19) 0.0553(16) Uani . . 1.000
    C C14 0.7208(2) 1.1269(12) 0.78476(17) 0.0500(16) Uani . . 1.000
    C C15 0.7689(2) 0.9656(10) 0.7534(3) 0.0420(18) Uani . . 1.000
    C C16 0.8335(3) 0.8998(14) 0.7678(2) 0.0620(17) Uani . . 1.000
    C C17 0.8766(2) 0.7485(11) 0.73560(19) 0.0590(17) Uani . . 1.000
    C C18 0.8568(2) 0.6444(12) 0.6858(2) 0.0610(19) Uani . . 1.000
    C C19 0.7928(2) 0.6889(10) 0.66826(18) 0.0567(17) Uani . . 1.000
    C C20 0.74761(19) 0.8565(11) 0.70266(17) 0.0507(16) Uani . . 1.000
    C C21 0.9046(4) 0.4700(17) 0.6447(4) 0.112(4) Uani . . 1.000
    C C22 0.7674(3) 0.5740(13) 0.6163(2) 0.0650(19) Uani . . 1.000
    H H2 0.62010 0.78320 0.87660 0.0660 Uiso calc R 1.000
    H H5 0.40070 0.45540 0.86320 0.0710 Uiso calc R 1.000
    H H6 0.33150 0.17480 0.91870 0.0780 Uiso calc R 1.000
    H H10A 0.32250 0.12660 1.03360 0.0960 Uiso calc R 1.000
    H H10B 0.36400 -0.20380 1.03550 0.0960 Uiso calc R 1.000
    H H10C 0.31150 -0.15180 0.99130 0.0960 Uiso calc R 1.000
    H H11A 0.46530 0.24420 1.07530 0.1120 Uiso calc R 1.000
    H H11B 0.52760 0.07210 1.05100 0.1120 Uiso calc R 1.000
    H H11C 0.46280 -0.13390 1.05930 0.1120 Uiso calc R 1.000
    H H13 0.62630 1.29030 0.78600 0.0660 Uiso calc R 1.000
    H H16 0.84760 0.96260 0.80100 0.0740 Uiso calc R 1.000
    H H17 0.91970 0.71310 0.74650 0.0700 Uiso calc R 1.000
    H H21A 0.90020 0.57790 0.61130 0.1670 Uiso calc R 1.000
    H H21B 0.89310 0.23810 0.64140 0.1670 Uiso calc R 1.000
    H H21C 0.94930 0.48880 0.65650 0.1670 Uiso calc R 1.000
    H H22A 0.79460 0.66330 0.58900 0.0970 Uiso calc R 1.000
    H H22B 0.72290 0.65090 0.61180 0.0970 Uiso calc R 1.000
    H H22C 0.76820 0.33420 0.61490 0.0970 Uiso calc R 1.000
loop_
    _atom_site_aniso_label
    _atom_site_aniso_U_11
    _atom_site_aniso_U_22
    _atom_site_aniso_U_33
    _atom_site_aniso_U_12
    _atom_site_aniso_U_13
    _atom_site_aniso_U_23
    Cl1 0.0611(8) 0.1339(13) 0.0798(10) -0.0212(8) -0.0161(7) 0.0013(12)
    Cl2 0.0827(8) 0.0806(7) 0.0495(6) 0.0103(6) -0.0061(6) 0.0020(6)
    N1 0.047(2) 0.068(2) 0.044(2) 0.004(2) -0.0064(19) -0.008(2)
    C1 0.048(3) 0.069(3) 0.072(4) -0.003(3) -0.001(3) -0.013(3)
    C2 0.062(3) 0.056(3) 0.047(2) -0.002(2) 0.005(2) -0.007(2)
    C3 0.060(3) 0.048(2) 0.039(2) 0.006(2) 0.000(2) -0.005(2)
    C4 0.052(3) 0.041(3) 0.060(4) 0.009(2) -0.008(3) -0.020(2)
    C5 0.045(3) 0.075(3) 0.058(3) 0.010(3) -0.003(2) -0.019(3)
    C6 0.046(3) 0.067(3) 0.081(3) 0.007(2) -0.004(2) -0.016(3)
    C7 0.054(3) 0.054(3) 0.079(4) 0.005(3) 0.012(3) -0.016(3)
    C8 0.066(3) 0.048(3) 0.052(3) 0.004(2) 0.008(2) -0.012(2)
    C9 0.055(2) 0.038(2) 0.050(3) 0.001(2) 0.011(2) -0.012(2)
    C10 0.062(4) 0.062(3) 0.068(3) -0.004(2) 0.018(3) -0.018(3)
    C11 0.088(4) 0.067(3) 0.068(4) 0.002(3) -0.001(3) -0.004(3)
    Cl3 0.0610(8) 0.1433(13) 0.0848(10) 0.0298(9) -0.0193(7) -0.0122(13)
    Cl4 0.0783(7) 0.0777(7) 0.0523(6) -0.0045(6) -0.0028(6) -0.0053(6)
    N2 0.067(3) 0.067(3) 0.054(3) 0.006(2) -0.002(2) -0.002(3)
    C12 0.046(3) 0.073(3) 0.043(3) 0.005(2) -0.002(2) -0.006(3)
    C13 0.042(2) 0.061(3) 0.063(3) 0.008(2) 0.005(2) 0.002(2)
    C14 0.058(3) 0.047(3) 0.045(2) -0.003(2) 0.006(2) 0.002(2)
    C15 0.034(3) 0.039(2) 0.053(4) 0.0013(16) 0.004(3) 0.0138(19)
    C16 0.070(3) 0.057(3) 0.059(3) -0.014(3) -0.009(3) 0.004(3)
    C17 0.050(3) 0.060(3) 0.067(3) -0.001(2) -0.004(2) 0.006(3)
    C18 0.060(3) 0.043(3) 0.080(4) -0.001(2) 0.016(3) 0.018(3)
    C19 0.063(3) 0.049(3) 0.058(3) -0.008(2) 0.007(2) 0.011(2)
    C20 0.047(2) 0.054(3) 0.051(3) 0.000(2) 0.009(2) 0.007(2)
    C21 0.084(5) 0.086(5) 0.166(8) 0.018(3) 0.056(5) 0.007(4)
    C22 0.084(4) 0.072(3) 0.039(3) 0.016(3) 0.007(3) -0.002(3)
_geom_special_details
;
Bond distances, angles <i>etc</i>. have been calculated using the rounded
fractional coordinates. All su's are estimated from the variances of the
(full) variance-covariance matrix. The cell e.s.d.'s are taken into account in
the estimation of distances, angles and torsion angles
;
loop_
    _geom_bond_atom_site_label_1
    _geom_bond_atom_site_label_2
    _geom_bond_site_symmetry_1
    _geom_bond_site_symmetry_2
    _geom_bond_distance
    _geom_bond_publ_flag
    Cl1 C1 . . 1.720(6) no
    Cl2 C3 . . 1.752(5) no
    Cl3 C12 . . 1.762(6) no
    Cl4 C14 . . 1.723(5) no
    N1 C9 . . 1.383(5) no
    N1 C1 . . 1.274(7) no
    N2 C20 . . 1.352(6) no
    N2 C12 . . 1.303(7) no
    C1 C2 . . 1.421(7) no
    C2 C3 . . 1.351(6) no
    C3 C4 . . 1.377(8) no
    C4 C5 . . 1.410(7) no
    C4 C9 . . 1.421(8) no
    C5 C6 . . 1.376(7) no
    C6 C7 . . 1.407(7) no
    C7 C10 . . 1.474(7) no
    C7 C8 . . 1.388(6) no
    C8 C11 . . 1.491(7) no
    C8 C9 . . 1.441(6) no
    C2 H2 . . 0.9300 no
    C5 H5 . . 0.9300 no
    C6 H6 . . 0.9300 no
    C10 H10A . . 0.9600 no
    C10 H10B . . 0.9600 no
    C10 H10C . . 0.9600 no
    C11 H11B . . 0.9600 no
    C11 H11C . . 0.9600 no
    C11 H11A . . 0.9600 no
    C12 C13 . . 1.401(7) no
    C13 C14 . . 1.372(6) no
    C14 C15 . . 1.419(7) no
    C15 C16 . . 1.388(7) no
    C15 C20 . . 1.436(8) no
    C16 C17 . . 1.345(7) no
    C17 C18 . . 1.399(7) no
    C18 C19 . . 1.386(6) no
    C18 C21 . . 1.592(10) no
    C19 C20 . . 1.437(6) no
    C19 C22 . . 1.498(7) no
    C13 H13 . . 0.9300 no
    C16 H16 . . 0.9300 no
    C17 H17 . . 0.9300 no
    C21 H21A . . 0.9600 no
    C21 H21B . . 0.9600 no
    C21 H21C . . 0.9600 no
    C22 H22A . . 0.9600 no
    C22 H22B . . 0.9600 no
    C22 H22C . . 0.9600 no
loop_
    _geom_contact_atom_site_label_1
    _geom_contact_atom_site_label_2
    _geom_contact_distance
    _geom_contact_site_symmetry_1
    _geom_contact_site_symmetry_2
    _geom_contact_publ_flag
    Cl1 H22A 3.0300 . 3_655 no
    Cl2 H5 2.7300 . . no
    Cl2 H13 3.1300 . 1_545 no
    Cl2 H17 3.1400 . 4_465 no
    Cl3 H21C 2.9500 . 4_475 no
    Cl4 H6 3.1500 . 4_565 no
    Cl4 H16 2.7600 . . no
    N1 H11B 2.4100 . . no
    N2 H22B 2.2500 . . no
    C3 C4 3.558(7) . 1_565 no
    C4 C3 3.558(7) . 1_545 no
    C5 C6 3.543(7) . 1_565 no
    C6 C5 3.543(7) . 1_545 no
    C8 C9 3.553(6) . 1_545 no
    C9 C8 3.553(6) . 1_565 no
    C14 C15 3.584(6) . 1_565 no
    C15 C14 3.584(6) . 1_545 no
    C18 C21 3.598(9) . 1_565 no
    C19 C20 3.563(6) . 1_545 no
    C20 C19 3.563(6) . 1_565 no
    C21 C18 3.598(9) . 1_545 no
    C10 H11C 2.7200 . . no
    C11 H10B 2.6500 . . no
    C18 H21B 2.7300 . 1_565 no
    C19 H21B 3.0700 . 1_565 no
    C19 H22C 2.9600 . 1_565 no
    C20 H22C 2.9800 . 1_565 no
    C21 H21B 3.0800 . 1_565 no
    C21 H22C 2.9200 . . no
    C21 H22A 2.7600 . . no
    C22 H22C 3.0400 . 1_565 no
    C22 H10A 3.0400 . 2_664 no
    C22 H21B 2.9500 . . no
    C22 H21A 2.7000 . . no
    H5 Cl2 2.7300 . . no
    H5 H16 2.5500 . 4_465 no
    H6 H10C 2.3100 . . no
    H6 Cl4 3.1500 . 4_465 no
    H10A C22 3.0400 . 2_665 no
    H10A H22B 2.3800 . 2_665 no
    H10B C11 2.6500 . . no
    H10B H11C 2.1200 . . no
    H10C H6 2.3100 . . no
    H11A H11C 2.5200 . 1_565 no
    H11B N1 2.4100 . . no
    H11C H11A 2.5200 . 1_545 no
    H11C C10 2.7200 . . no
    H11C H10B 2.1200 . . no
    H13 Cl2 3.1300 . 1_565 no
    H16 Cl4 2.7600 . . no
    H16 H5 2.5500 . 4_565 no
    H17 H21C 2.5400 . . no
    H17 Cl2 3.1400 . 4_565 no
    H21A C22 2.7000 . . no
    H21A H22A 2.2400 . . no
    H21B C18 2.7300 . 1_545 no
    H21B C19 3.0700 . 1_545 no
    H21B C21 3.0800 . 1_545 no
    H21B C22 2.9500 . . no
    H21C H17 2.5400 . . no
    H21C Cl3 2.9500 . 4_575 no
    H22A C21 2.7600 . . no
    H22A H21A 2.2400 . . no
    H22A Cl1 3.0300 . 3_654 no
    H22B N2 2.2500 . . no
    H22B H10A 2.3800 . 2_664 no
    H22C C19 2.9600 . 1_545 no
    H22C C20 2.9800 . 1_545 no
    H22C C21 2.9200 . . no
    H22C C22 3.0400 . 1_545 no
loop_
    _geom_angle_atom_site_label_1
    _geom_angle_atom_site_label_2
    _geom_angle_atom_site_label_3
    _geom_angle_site_symmetry_1
    _geom_angle_site_symmetry_2
    _geom_angle_site_symmetry_3
    _geom_angle
    _geom_angle_publ_flag
    C1 N1 C9 . . . 118.0(4) no
    C12 N2 C20 . . . 115.8(5) no
    Cl1 C1 N1 . . . 117.3(4) no
    N1 C1 C2 . . . 125.6(5) no
    Cl1 C1 C2 . . . 117.2(4) no
    C1 C2 C3 . . . 115.9(4) no
    Cl2 C3 C2 . . . 116.7(3) no
    C2 C3 C4 . . . 122.6(5) no
    Cl2 C3 C4 . . . 120.7(4) no
    C3 C4 C5 . . . 124.7(6) no
    C5 C4 C9 . . . 118.4(5) no
    C3 C4 C9 . . . 116.9(5) no
    C4 C5 C6 . . . 119.4(5) no
    C5 C6 C7 . . . 122.7(4) no
    C6 C7 C8 . . . 120.3(4) no
    C6 C7 C10 . . . 117.0(4) no
    C8 C7 C10 . . . 122.6(5) no
    C7 C8 C9 . . . 117.5(4) no
    C7 C8 C11 . . . 122.3(4) no
    C9 C8 C11 . . . 120.2(4) no
    N1 C9 C8 . . . 117.2(4) no
    C4 C9 C8 . . . 121.8(4) no
    N1 C9 C4 . . . 121.0(4) no
    C3 C2 H2 . . . 122.00 no
    C1 C2 H2 . . . 122.00 no
    C4 C5 H5 . . . 120.00 no
    C6 C5 H5 . . . 120.00 no
    C7 C6 H6 . . . 119.00 no
    C5 C6 H6 . . . 119.00 no
    C7 C10 H10A . . . 110.00 no
    C7 C10 H10B . . . 109.00 no
    H10A C10 H10B . . . 110.00 no
    H10A C10 H10C . . . 109.00 no
    C7 C10 H10C . . . 109.00 no
    H10B C10 H10C . . . 109.00 no
    C8 C11 H11B . . . 109.00 no
    C8 C11 H11C . . . 110.00 no
    C8 C11 H11A . . . 109.00 no
    H11A C11 H11C . . . 109.00 no
    H11B C11 H11C . . . 109.00 no
    H11A C11 H11B . . . 110.00 no
    Cl3 C12 N2 . . . 115.9(4) no
    Cl3 C12 C13 . . . 115.8(4) no
    N2 C12 C13 . . . 128.3(5) no
    C12 C13 C14 . . . 115.5(4) no
    Cl4 C14 C13 . . . 118.3(3) no
    Cl4 C14 C15 . . . 120.8(4) no
    C13 C14 C15 . . . 121.0(4) no
    C14 C15 C16 . . . 125.9(6) no
    C14 C15 C20 . . . 116.2(4) no
    C16 C15 C20 . . . 117.8(5) no
    C15 C16 C17 . . . 122.5(5) no
    C16 C17 C18 . . . 120.3(4) no
    C17 C18 C19 . . . 121.7(4) no
    C17 C18 C21 . . . 123.8(5) no
    C19 C18 C21 . . . 114.5(5) no
    C18 C19 C20 . . . 117.4(4) no
    C18 C19 C22 . . . 124.8(4) no
    C20 C19 C22 . . . 117.8(4) no
    N2 C20 C15 . . . 123.2(4) no
    N2 C20 C19 . . . 116.6(4) no
    C15 C20 C19 . . . 120.2(4) no
    C12 C13 H13 . . . 122.00 no
    C14 C13 H13 . . . 122.00 no
    C15 C16 H16 . . . 119.00 no
    C17 C16 H16 . . . 119.00 no
    C16 C17 H17 . . . 120.00 no
    C18 C17 H17 . . . 120.00 no
    C18 C21 H21A . . . 109.00 no
    C18 C21 H21B . . . 109.00 no
    C18 C21 H21C . . . 110.00 no
    H21A C21 H21B . . . 109.00 no
    H21A C21 H21C . . . 109.00 no
    H21B C21 H21C . . . 109.00 no
    C19 C22 H22A . . . 109.00 no
    C19 C22 H22B . . . 109.00 no
    C19 C22 H22C . . . 110.00 no
    H22A C22 H22B . . . 110.00 no
    H22A C22 H22C . . . 110.00 no
    H22B C22 H22C . . . 109.00 no
loop_
    _geom_torsion_atom_site_label_1
    _geom_torsion_atom_site_label_2
    _geom_torsion_atom_site_label_3
    _geom_torsion_atom_site_label_4
    _geom_torsion_site_symmetry_1
    _geom_torsion_site_symmetry_2
    _geom_torsion_site_symmetry_3
    _geom_torsion_site_symmetry_4
    _geom_torsion
    _geom_torsion_publ_flag
    C9 N1 C1 Cl1 . . . . -178.7(4) no
    C9 N1 C1 C2 . . . . 0.8(8) no
    C1 N1 C9 C4 . . . . -1.9(7) no
    C1 N1 C9 C8 . . . . 180.0(5) no
    C20 N2 C12 Cl3 . . . . 177.8(4) no
    C20 N2 C12 C13 . . . . -0.9(8) no
    C12 N2 C20 C15 . . . . 0.8(7) no
    C12 N2 C20 C19 . . . . -179.2(4) no
    N1 C1 C2 C3 . . . . 0.7(8) no
    Cl1 C1 C2 C3 . . . . -179.8(4) no
    C1 C2 C3 Cl2 . . . . 179.8(4) no
    C1 C2 C3 C4 . . . . -1.2(7) no
    Cl2 C3 C4 C5 . . . . -2.4(7) no
    Cl2 C3 C4 C9 . . . . 179.2(3) no
    C2 C3 C4 C9 . . . . 0.2(7) no
    C2 C3 C4 C5 . . . . 178.7(5) no
    C3 C4 C5 C6 . . . . 179.9(5) no
    C9 C4 C5 C6 . . . . -1.7(7) no
    C5 C4 C9 C8 . . . . 0.9(7) no
    C3 C4 C9 N1 . . . . 1.4(7) no
    C3 C4 C9 C8 . . . . 179.4(4) no
    C5 C4 C9 N1 . . . . -177.2(4) no
    C4 C5 C6 C7 . . . . 1.0(7) no
    C5 C6 C7 C10 . . . . 176.0(5) no
    C5 C6 C7 C8 . . . . 0.7(7) no
    C6 C7 C8 C9 . . . . -1.5(7) no
    C6 C7 C8 C11 . . . . 177.8(4) no
    C10 C7 C8 C9 . . . . -176.5(4) no
    C10 C7 C8 C11 . . . . 2.8(7) no
    C7 C8 C9 C4 . . . . 0.7(6) no
    C11 C8 C9 N1 . . . . -0.4(6) no
    C11 C8 C9 C4 . . . . -178.6(4) no
    C7 C8 C9 N1 . . . . 178.9(4) no
    Cl3 C12 C13 C14 . . . . -179.0(4) no
    N2 C12 C13 C14 . . . . -0.3(8) no
    C12 C13 C14 Cl4 . . . . -178.9(4) no
    C12 C13 C14 C15 . . . . 1.5(7) no
    Cl4 C14 C15 C16 . . . . 0.2(7) no
    Cl4 C14 C15 C20 . . . . 178.9(3) no
    C13 C14 C15 C16 . . . . 179.7(5) no
    C13 C14 C15 C20 . . . . -1.6(7) no
    C14 C15 C16 C17 . . . . -179.3(5) no
    C20 C15 C16 C17 . . . . 2.0(8) no
    C14 C15 C20 N2 . . . . 0.3(7) no
    C14 C15 C20 C19 . . . . -179.6(4) no
    C16 C15 C20 N2 . . . . 179.2(5) no
    C16 C15 C20 C19 . . . . -0.8(7) no
    C15 C16 C17 C18 . . . . -1.3(8) no
    C16 C17 C18 C19 . . . . -0.8(7) no
    C16 C17 C18 C21 . . . . 178.8(5) no
    C17 C18 C19 C20 . . . . 1.9(7) no
    C17 C18 C19 C22 . . . . -177.8(4) no
    C21 C18 C19 C20 . . . . -177.7(4) no
    C21 C18 C19 C22 . . . . 2.6(7) no
    C18 C19 C20 N2 . . . . 178.9(4) no
    C18 C19 C20 C15 . . . . -1.1(6) no
    C22 C19 C20 N2 . . . . -1.3(6) no
    C22 C19 C20 C15 . . . . 178.7(4) no
loop_
    _geom_hbond_atom_site_label_D
    _geom_hbond_atom_site_label_H
    _geom_hbond_atom_site_label_A
    _geom_hbond_site_symmetry_A
    _geom_hbond_distance_DH
    _geom_hbond_distance_HA
    _geom_hbond_distance_DA
    _geom_hbond_angle_DHA
    _geom_hbond_publ_flag
    C5 H5 Cl2 . 0.93 2.73 3.094(5) 104 ?
    C11 H11B N1 . 0.96 2.41 2.825(7) 106 ?
    C16 H16 Cl4 . 0.93 2.76 3.135(6) 105 ?
    C22 H22B N2 . 0.96 2.25 2.744(7) 111 ?
