# Supplementary material for: 2,4-Dichloro-7,8-dimethyl­quinoline
Source: Acta Crystallogr Sect E Struct Rep Online. 2010 Jun 5;66(Pt 7):o1535. doi: 10.1107/S1600536810020386 (PMC3006798; doi:10.1107/S1600536810020386)
Supplement: Supplementary file 2 [file e-66-o1535-Isup2.hkl]

# 
# h,k,l, Fc-squared, Fo-squared, sigma(Fo-squared) and status flag 
# 
data_I
_shelx_title ' SB1G in Pca2(1)' 
_shelx_refln_list_code          4 
_shelx_F_calc_maximum      173.11 
_exptl_crystal_F_000       928.00 
_reflns_d_resolution_high  0.8109 
 
loop_ 
 _symmetry_equiv_pos_as_xyz 
 'x, y, z' 
 '-x, -y, z+1/2' 
 'x+1/2, -y, z' 
 '-x+1/2, y, z+1/2' 
 
_cell_length_a    20.3054 
_cell_length_b     3.9992 
_cell_length_c    25.5743 
_cell_angle_alpha  90.000 
_cell_angle_beta   90.000 
_cell_angle_gamma  90.000 
 
_shelx_F_squared_multiplier     1.000 
 
loop_ 
 _refln_index_h 
 _refln_index_k 
 _refln_index_l 
 _refln_F_squared_calc 
 _refln_F_squared_meas 
 _refln_F_squared_sigma 
 _refln_observed_status 
   2   0 -31       75.31       78.47     27.35 o 
   4   0 -31       36.00       27.96     27.43 o 
   0   0 -30      273.83      381.19     52.14 o 
   2   0 -30       64.84      121.09     27.76 o 
   4   0 -30      208.51      201.86     32.33 o 
   6   0 -30        2.01        0.00     36.75 o 
   0   1 -30       19.74       34.77     25.46 o 
   1   1 -30       82.31       43.92     18.44 o 
   2   1 -30       10.81       11.58     21.83 o 
   3   1 -30       21.65       48.62     21.60 o 
   4   1 -30       13.87       19.48     22.80 o 
   5   1 -30       17.29       15.27     19.45 o 
   2   0 -29        3.34       19.81     23.62 o 
   4   0 -29       12.63       39.96     23.78 o 
   6   0 -29       10.35        7.28     35.70 o 
   8   0 -29        2.04       38.26     37.51 o 
   1   1 -29       62.46       56.62     18.01 o 
   2   1 -29       62.59       66.52     17.55 o 
   3   1 -29       95.40      105.45     22.45 o 
   4   1 -29       36.50       48.61     17.84 o 
   5   1 -29        6.53       20.66     18.00 o 
   6   1 -29        0.89        0.00     18.59 o 
   7   1 -29       81.50       73.43     23.41 o 
   8   1 -29        0.87       13.97     20.05 o 
   0   0 -28       17.67       14.42     32.46 o 
   2   0 -28       11.43        0.38     20.98 o 
   4   0 -28      391.73      398.43     36.77 o 
   6   0 -28       42.14       61.18     43.90 o 
   8   0 -28      280.58      311.40     54.28 o 
  10   0 -28      101.98      136.43     31.20 o 
   0   1 -28       10.40       10.10     22.70 o 
   1   1 -28       74.22       80.70     17.31 o 
   2   1 -28       21.37       16.23     16.54 o 
   3   1 -28       92.95      101.65     16.52 o 
   4   1 -28       12.17       17.07     17.80 o 
   5   1 -28       18.02        6.90     17.40 o 
   6   1 -28       17.31       32.97     17.92 o 
   7   1 -28       50.65       44.37     19.11 o 
   8   1 -28        4.32        2.66     19.24 o 
   9   1 -28        3.17       10.60     19.27 o 
  10   1 -28        2.57        7.64     22.52 o 
   0   2 -28      179.40      302.43     59.58 o 
   1   2 -28       29.92       54.77     22.36 o 
   2   2 -28      126.74      164.94     33.50 o 
   3   2 -28        3.31        9.15     22.12 o 
   4   2 -28      133.03      142.24     25.87 o 
   5   2 -28        1.33       24.93     23.02 o 
   2   0 -27       32.15       17.09     20.22 o 
   4   0 -27       85.23       95.55     24.39 o 
   6   0 -27       21.74        6.94     21.71 o 
   8   0 -27        3.99        0.00     31.72 o 
  10   0 -27      172.83      186.75     34.73 o 
  12   0 -27       32.49       26.65     27.53 o 
   1   1 -27      102.69       98.59     17.69 o 
   2   1 -27        2.96        3.05     13.53 o 
   3   1 -27       89.81       86.20     15.40 o 
   4   1 -27        6.11       14.08     13.84 o 
   5   1 -27       23.57       54.27     17.34 o 
   6   1 -27       15.32       35.67     16.90 o 
   7   1 -27       32.45       42.47     17.88 o 
   8   1 -27       14.97       18.07     18.34 o 
   9   1 -27        2.96        3.88     22.52 o 
  10   1 -27        4.77       23.35     21.31 o 
  11   1 -27       47.30       43.49     32.84 o 
   1   2 -27        1.38       36.64     21.38 o 
   2   2 -27        0.81       17.38     21.71 o 
   3   2 -27       17.82       39.46     21.59 o 
   4   2 -27        7.75       24.11     22.54 o 
   5   2 -27       23.11       25.96     21.81 o 
   6   2 -27        2.90       10.80     22.00 o 
   7   2 -27        2.18       29.58     22.89 o 
   8   2 -27        2.26        7.61     23.69 o 
   0   0 -26      563.41      682.09     60.49 o 
   2   0 -26       21.02       28.98     19.14 o 
   4   0 -26      298.51      312.75     44.23 o 
   6   0 -26       26.66       16.34     20.37 o 
   8   0 -26       47.93       51.92     24.99 o 
  10   0 -26      173.64      202.85     46.89 o 
  12   0 -26       54.69       82.26     30.21 o 
  14   0 -26       19.52        7.52     27.06 o 
   0   1 -26        9.40        0.00     26.94 o 
   1   1 -26       95.13       99.33     15.12 o 
   2   1 -26       77.34       62.81     13.48 o 
   3   1 -26       58.60       61.68     13.76 o 
   4   1 -26       71.99       78.55     14.39 o 
   5   1 -26       56.44       59.96     17.44 o 
   6   1 -26        0.11        8.34     16.23 o 
   7   1 -26       88.62       71.17     20.73 o 
   8   1 -26      211.77      219.68     26.77 o 
   9   1 -26        5.46        0.00     21.27 o 
  10   1 -26        8.47        3.79     20.61 o 
  11   1 -26       64.71       61.55     27.09 o 
  12   1 -26        5.07        7.16     28.23 o 
  13   1 -26       42.77       42.83     32.87 o 
   0   2 -26      299.26      342.86     57.21 o 
   1   2 -26       15.56       18.83     16.50 o 
   2   2 -26       29.81       61.37     20.49 o 
   3   2 -26       19.86       33.30     20.77 o 
   4   2 -26       53.21       36.15     21.35 o 
   5   2 -26       32.96       22.44     21.98 o 
   6   2 -26       35.15       45.24     22.05 o 
   7   2 -26        5.60       27.80     21.72 o 
   8   2 -26      134.45      156.81     25.47 o 
   9   2 -26      103.57      117.87     24.60 o 
   2   0 -25       22.91       25.68     19.86 o 
   4   0 -25       70.18       85.96     21.09 o 
   6   0 -25      502.66      533.09     37.26 o 
   8   0 -25       18.59       30.26     18.19 o 
  10   0 -25       30.52       11.54     24.42 o 
  12   0 -25        2.16        0.00     26.27 o 
  14   0 -25        7.15       21.85     26.36 o 
   1   1 -25      116.86       95.39     14.06 o 
   2   1 -25       25.01       20.09     12.43 o 
   3   1 -25       75.36       59.65     13.46 o 
   4   1 -25       60.21       90.43     14.26 o 
   5   1 -25      226.07      238.27     18.28 o 
   6   1 -25       82.66       84.21     21.78 o 
   7   1 -25      166.20      187.02     24.57 o 
   8   1 -25       70.36       83.31     20.92 o 
   9   1 -25       27.23       20.42     19.02 o 
  10   1 -25       58.24       66.22     21.33 o 
  11   1 -25      100.28      114.93     34.10 o 
  12   1 -25       30.86        9.41     26.98 o 
  13   1 -25      114.60      167.85     38.12 o 
  14   1 -25        9.43        7.04     26.99 o 
   1   2 -25       17.97       33.22     15.01 o 
   2   2 -25       22.54       10.63     19.22 o 
   3   2 -25        4.87        0.00     19.29 o 
   4   2 -25        4.53       23.67     19.95 o 
   5   2 -25        8.55       12.58     21.76 o 
   6   2 -25       19.15       18.86     20.46 o 
   7   2 -25        3.00       13.47     21.71 o 
   8   2 -25       20.99       22.52     21.08 o 
   9   2 -25       55.55       50.09     22.93 o 
  10   2 -25        2.53       11.19     23.40 o 
  11   2 -25       51.40       48.30     24.83 o 
   1   3 -25       36.80        2.66     33.50 o 
   0   0 -24      741.36      728.50     56.48 o 
   2   0 -24      564.15      591.82     37.29 o 
   4   0 -24      166.63      130.60     22.55 o 
   6   0 -24       62.88       61.74     24.98 o 
   8   0 -24       52.86       47.04     17.62 o 
  10   0 -24       75.59       71.62     25.38 o 
  12   0 -24      262.09      293.13     36.54 o 
  14   0 -24       68.63       73.41     38.49 o 
  16   0 -24       49.98       72.36     36.96 o 
   0   1 -24        7.88        6.95     15.29 o 
   1   1 -24       62.07       73.77     13.27 o 
   2   1 -24        7.84       27.36     12.25 o 
   3   1 -24      106.68       87.30     12.83 o 
   4   1 -24       19.43       15.35     13.46 o 
   5   1 -24      299.48      295.52     30.38 o 
   6   1 -24       72.53       50.73     19.05 o 
   7   1 -24      225.97      223.08     25.58 o 
   8   1 -24       53.47       80.97     21.10 o 
   9   1 -24      179.80      212.49     28.57 o 
  10   1 -24       17.81       12.63     18.56 o 
  11   1 -24       73.81       54.84     20.32 o 
  12   1 -24        9.81        0.00     25.11 o 
  13   1 -24       72.78      112.35     29.66 o 
  14   1 -24        4.73        0.00     45.75 o 
  15   1 -24        7.24        4.37     27.32 o 
   0   2 -24      142.45      128.53     25.88 o 
   1   2 -24        2.23        9.09     14.99 o 
   2   2 -24      123.84      174.55     19.12 o 
   3   2 -24       11.66        9.68     18.63 o 
   4   2 -24       57.11       73.03     20.13 o 
   5   2 -24       34.68       70.02     23.86 o 
   6   2 -24      103.25      151.36     25.21 o 
   7   2 -24       50.03       64.29     22.30 o 
   8   2 -24      106.82      142.51     37.96 o 
   9   2 -24        1.20        5.65     21.69 o 
  10   2 -24       11.63       20.17     22.14 o 
  11   2 -24       59.90       52.66     22.77 o 
  12   2 -24       39.90       24.76     23.16 o 
   0   3 -24       74.96       88.86     44.57 o 
   1   3 -24       20.97       40.68     31.38 o 
   2   3 -24        7.29       21.72     30.81 o 
   3   3 -24       18.14       52.24     32.05 o 
   4   3 -24       47.40       68.66     28.97 o 
   5   3 -24       51.60       72.23     24.83 o 
   2   0 -23       43.12       63.19     19.55 o 
   4   0 -23       60.08       43.63     18.99 o 
   6   0 -23       18.46       12.41     16.02 o 
   8   0 -23      135.13      122.12     19.96 o 
  10   0 -23       17.62       25.15     22.80 o 
  12   0 -23       24.47       12.42     24.36 o 
  14   0 -23       85.35      109.65     28.97 o 
  16   0 -23       15.26       22.25     26.88 o 
   1   1 -23       56.97       64.89     11.43 o 
   2   1 -23       83.16       84.67     13.68 o 
   3   1 -23      209.74      235.81     22.01 o 
   4   1 -23       13.04       32.34     12.94 o 
   5   1 -23      148.12      142.06     17.22 o 
   6   1 -23      129.12      153.23     17.14 o 
   7   1 -23       72.85       88.26     20.72 o 
   8   1 -23       57.38       91.30     21.08 o 
   9   1 -23      476.81      409.67     46.72 o 
  10   1 -23        1.44        0.00     17.52 o 
  11   1 -23       23.57       27.35     20.60 o 
  12   1 -23       23.68       26.05     18.82 o 
  13   1 -23       74.15       87.80     28.24 o 
  14   1 -23        3.47        2.05     25.83 o 
  15   1 -23       15.44       26.58     26.73 o 
  16   1 -23       26.20       27.76     26.27 o 
   1   2 -23        1.03        2.61     13.70 o 
   2   2 -23        8.14       24.79     17.27 o 
   3   2 -23       24.28       33.88     14.52 o 
   4   2 -23       22.10       16.90     19.64 o 
   5   2 -23       29.89       36.84     19.49 o 
   6   2 -23        0.07        9.09     19.35 o 
   7   2 -23      164.07      168.63     23.28 o 
   8   2 -23       21.53       53.14     19.97 o 
   9   2 -23       15.61       21.56     20.38 o 
  10   2 -23        7.61       10.28     30.79 o 
  11   2 -23       32.97       35.82     21.02 o 
  12   2 -23       36.92       30.83     23.19 o 
  13   2 -23       36.88       51.64     22.92 o 
   1   3 -23       35.64       73.94     31.60 o 
   2   3 -23       11.99        5.22     30.58 o 
   3   3 -23       41.06       31.39     21.50 o 
   4   3 -23        1.19       18.13     22.23 o 
   5   3 -23      112.37      123.94     25.42 o 
   6   3 -23        6.99        8.72     19.11 o 
   7   3 -23       31.51       42.48     18.99 o 
   0   0 -22        3.08       18.84     22.29 o 
   2   0 -22     1804.49     1831.04     57.39 o 
   4   0 -22        3.45       13.68     16.46 o 
   6   0 -22     1491.17     1684.69     47.26 o 
   8   0 -22      148.64      158.74     21.52 o 
  10   0 -22      472.93      423.50     27.92 o 
  12   0 -22       59.79       76.04     23.12 o 
  14   0 -22      138.58       66.48     38.98 o 
  16   0 -22      126.82      155.65     30.55 o 
   0   1 -22      105.43       92.56     17.15 o 
   1   1 -22       82.77      104.03     11.91 o 
   2   1 -22       12.70       35.52     12.05 o 
   3   1 -22      210.19      235.98     18.47 o 
   4   1 -22        4.53       14.57     12.94 o 
   5   1 -22      141.44      154.29     16.99 o 
   6   1 -22      182.41      197.66     17.41 o 
   7   1 -22        9.10       15.30     12.91 o 
   8   1 -22      289.32      304.18     34.46 o 
   9   1 -22      324.44      303.92     26.59 o 
  10   1 -22        5.85        1.31     16.79 o 
  11   1 -22        7.41       27.93     16.89 o 
  12   1 -22        4.57        6.20     17.37 o 
  13   1 -22       27.62       34.88     18.15 o 
  14   1 -22       12.64       34.90     25.33 o 
  15   1 -22       86.45      110.65     28.52 o 
  16   1 -22        4.04        6.21     26.03 o 
  17   1 -22       22.97       16.26     27.17 o 
   0   2 -22       49.76       79.09     32.39 o 
   1   2 -22        8.41       21.19     13.38 o 
   2   2 -22      231.13      266.81     19.67 o 
   3   2 -22        5.76       18.68     16.94 o 
   4   2 -22      116.27      105.07     21.10 o 
   5   2 -22       34.23       23.53     19.60 o 
   6   2 -22       65.71       70.82     19.37 o 
   7   2 -22      254.87      254.23     26.22 o 
   8   2 -22        1.86       11.86     19.14 o 
   9   2 -22        5.89       28.73     19.22 o 
  10   2 -22       26.70       26.42     20.43 o 
  11   2 -22       23.62       21.95     20.55 o 
  12   2 -22       11.40       24.84     21.50 o 
  13   2 -22       22.29       27.80     21.31 o 
  14   2 -22       60.58      103.67     23.77 o 
   0   3 -22       23.21        0.00     42.84 o 
   1   3 -22       59.24       73.58     39.53 o 
   2   3 -22       13.63        4.13     20.71 o 
   3   3 -22       66.34       60.88     16.89 o 
   4   3 -22        8.30       26.47     16.62 o 
   5   3 -22       70.69       97.36     20.17 o 
   6   3 -22       99.99       90.05     24.87 o 
   7   3 -22      105.61      137.55     23.73 o 
   8   3 -22       17.88       33.46     20.13 o 
   9   3 -22       24.29       11.94     20.36 o 
   2   0 -21       91.02       97.19     19.55 o 
   4   0 -21       22.53       19.47     15.20 o 
   6   0 -21     1831.23     1966.70     82.89 o 
   8   0 -21        1.69        9.74     16.33 o 
  10   0 -21      230.82      256.67     23.40 o 
  12   0 -21      181.35      221.72     42.80 o 
  14   0 -21        7.06       15.52     35.05 o 
  16   0 -21       71.34       67.97     41.32 o 
  18   0 -21      106.52       39.28     38.59 o 
   1   1 -21      188.27      160.62     14.00 o 
   2   1 -21        3.76        7.57     11.61 o 
   3   1 -21      190.36      215.93     17.80 o 
   4   1 -21       31.50       44.24     16.58 o 
   5   1 -21      566.19      496.50     23.28 o 
   6   1 -21        2.69       15.43     11.39 o 
   7   1 -21        9.24        4.10     11.54 o 
   8   1 -21       55.07       29.38     23.45 o 
   9   1 -21      153.00      153.67     21.46 o 
  10   1 -21       53.00       67.98     17.89 o 
  11   1 -21        0.71        8.76     16.65 o 
  12   1 -21        8.25       20.17     16.75 o 
  13   1 -21       34.07       32.33     17.44 o 
  14   1 -21        4.57        0.00     23.85 o 
  15   1 -21      133.15      107.30     26.98 o 
  16   1 -21       13.29       18.69     24.73 o 
  17   1 -21       93.49       88.32     27.07 o 
   1   2 -21       17.98        9.57     12.65 o 
   2   2 -21       10.46       32.31     13.01 o 
   3   2 -21       22.17       17.23     12.92 o 
   4   2 -21       21.51       45.47     13.80 o 
   5   2 -21       32.22       31.76     18.44 o 
   6   2 -21        9.88       25.27     19.08 o 
   7   2 -21      131.20      116.04     20.75 o 
   8   2 -21      218.77      259.62     26.91 o 
   9   2 -21       40.27       47.01     19.42 o 
  10   2 -21       59.11       27.98     19.74 o 
  11   2 -21        2.60        4.93     19.74 o 
  12   2 -21       54.56       58.98     20.01 o 
  13   2 -21        3.75       13.34     22.09 o 
  14   2 -21       11.93       46.25     22.38 o 
  15   2 -21        0.50       12.39     23.17 o 
   1   3 -21       72.19       57.06     16.11 o 
   2   3 -21       10.53       27.34     15.60 o 
   3   3 -21       66.01       78.74     18.03 o 
   4   3 -21       19.58       23.04     17.01 o 
   5   3 -21      117.20      118.37     20.35 o 
   6   3 -21        1.83       22.64     17.89 o 
   7   3 -21      174.44      165.10     21.85 o 
   8   3 -21        2.30       33.90     17.78 o 
   9   3 -21       34.71       58.66     19.59 o 
  10   3 -21        1.77       15.67     19.85 o 
   0   0 -20       19.48       16.46     19.21 o 
   2   0 -20       59.62       60.07     16.30 o 
   4   0 -20      732.16      707.55     32.97 o 
   6   0 -20     4131.07     4221.26    127.00 o 
   8   0 -20      494.09      537.34     28.54 o 
  10   0 -20      466.22      538.54     33.58 o 
  12   0 -20      171.35      176.06     39.49 o 
  14   0 -20       52.44       42.48     34.54 o 
  16   0 -20       29.96       30.99     35.72 o 
  18   0 -20       27.80       18.51     38.59 o 
   0   1 -20      153.91      158.03     22.65 o 
   1   1 -20      473.76      461.91     19.27 o 
   2   1 -20        1.41       11.34     10.37 o 
   3   1 -20      426.96      365.39     20.36 o 
   4   1 -20      468.80      448.35     22.21 o 
   5   1 -20      565.55      514.53     23.19 o 
   6   1 -20       12.75       19.16     12.22 o 
   7   1 -20        6.08        1.61     11.79 o 
   8   1 -20       81.40       66.01     20.36 o 
   9   1 -20       45.32       25.39     15.65 o 
  10   1 -20      285.14      295.95     24.75 o 
  11   1 -20        3.86        1.05     17.07 o 
  12   1 -20       14.40       11.63     16.03 o 
  13   1 -20       30.85       36.25     16.50 o 
  14   1 -20        5.31        0.00     17.06 o 
  15   1 -20       73.65       65.56     24.68 o 
  16   1 -20      117.68      143.90     24.55 o 
  17   1 -20       65.52       73.19     22.81 o 
  18   1 -20        4.02       23.32     22.05 o 
   0   2 -20       16.11       16.65     19.58 o 
   1   2 -20       92.53       97.20     14.66 o 
   2   2 -20      399.60      472.09     23.34 o 
   3   2 -20      318.85      373.86     21.84 o 
   4   2 -20       64.43       69.08     19.57 o 
   5   2 -20       37.21       29.19     18.32 o 
   6   2 -20      409.85      435.93     59.79 o 
   7   2 -20       65.95       80.83     17.39 o 
   8   2 -20        8.36       45.12     22.15 o 
   9   2 -20      120.39       99.69     18.59 o 
  10   2 -20      318.79      367.39     24.78 o 
  11   2 -20       11.74       41.19     15.87 o 
  12   2 -20        8.98        7.42     16.53 o 
  13   2 -20       10.72       20.56     17.70 o 
  14   2 -20       19.77        8.74     18.02 o 
  15   2 -20       16.12       44.18     18.52 o 
  16   2 -20        4.69        0.00     23.40 o 
   0   3 -20       27.20        7.81     38.77 o 
   1   3 -20       63.57       48.74     16.31 o 
   2   3 -20        5.76        5.12     14.57 o 
   3   3 -20       21.18       21.88     16.43 o 
   4   3 -20       24.22       32.02     16.84 o 
   5   3 -20       66.86       81.68     18.16 o 
   6   3 -20       28.91       43.30     18.16 o 
   7   3 -20       80.14       98.46     19.74 o 
   8   3 -20        8.61       34.49     18.34 o 
   9   3 -20       27.92       18.22     18.43 o 
  10   3 -20       29.86       40.55     18.98 o 
  11   3 -20        7.29        0.00     19.75 o 
   2   0 -19       68.93       85.93     16.72 o 
   4   0 -19        2.94        5.89     13.37 o 
   6   0 -19       85.03       98.20     18.07 o 
   8   0 -19     1703.63     1660.39     43.67 o 
  10   0 -19       27.70       24.65     15.42 o 
  12   0 -19      215.85      226.74     42.31 o 
  14   0 -19      125.41       77.54     35.62 o 
  16   0 -19      137.99      166.34     46.33 o 
  18   0 -19       30.99       14.60     41.02 o 
   1   1 -19      634.84      554.40     19.80 o 
   2   1 -19      143.33      127.45     12.53 o 
   3   1 -19      582.82      571.65     23.52 o 
   4   1 -19      585.78      573.81     23.68 o 
   5   1 -19      552.47      499.56     22.61 o 
   6   1 -19      103.81      110.49     14.30 o 
   7   1 -19       19.17       19.19     11.23 o 
   8   1 -19       95.56       80.22     13.22 o 
   9   1 -19      138.75      133.95     19.12 o 
  10   1 -19      218.53      237.17     23.36 o 
  11   1 -19        2.62        0.00     16.21 o 
  12   1 -19       39.37       30.21     16.66 o 
  13   1 -19      176.08      169.78     21.72 o 
  14   1 -19       49.04       31.96     15.86 o 
  15   1 -19       14.84        8.37     19.00 o 
  16   1 -19        1.32       18.79     19.94 o 
  17   1 -19      116.58       96.70     23.20 o 
  18   1 -19       78.17       34.91     22.08 o 
  19   1 -19       57.74       86.30     22.59 o 
   1   2 -19       34.04       23.14     12.71 o 
   2   2 -19       54.67       69.34     14.33 o 
   3   2 -19      427.98      447.90     23.53 o 
   4   2 -19       10.23       15.34     11.67 o 
   5   2 -19       81.62       93.37     16.08 o 
   6   2 -19       28.57       51.44     15.64 o 
   7   2 -19      393.49      362.37     24.13 o 
   8   2 -19      119.10      125.93     18.15 o 
   9   2 -19       58.85       59.60     16.02 o 
  10   2 -19       54.99       63.66     17.12 o 
  11   2 -19       59.76       50.84     16.55 o 
  12   2 -19      109.02      115.80     22.68 o 
  13   2 -19        2.76        7.37     16.28 o 
  14   2 -19       15.44        8.87     17.22 o 
  15   2 -19       30.49       32.89     18.32 o 
  16   2 -19        0.18        0.00     18.75 o 
  17   2 -19       12.92        0.53     19.85 o 
   1   3 -19       84.89       80.92     16.36 o 
   2   3 -19       24.74       37.58     14.95 o 
   3   3 -19       55.09       45.81     15.40 o 
   4   3 -19       20.93       19.72     16.61 o 
   5   3 -19       33.51       36.89     16.79 o 
   6   3 -19       13.43       29.04     16.57 o 
   7   3 -19       28.80       25.45     17.74 o 
   8   3 -19        5.78       11.85     17.35 o 
   9   3 -19       30.17       38.88     18.43 o 
  10   3 -19       14.76       22.90     18.94 o 
  11   3 -19        2.64       10.35     18.47 o 
  12   3 -19       28.09       31.95     20.17 o 
   2   0 -18     1948.35     1961.32     42.50 o 
   4   0 -18        0.72       12.09     12.25 o 
   6   0 -18     1424.01     1449.44     58.27 o 
   8   0 -18      271.55      251.41     39.71 o 
  10   0 -18        1.93        5.98     15.92 o 
  12   0 -18      110.91      103.87     19.68 o 
  14   0 -18        6.54        5.46     32.23 o 
  16   0 -18      549.44      535.03     58.53 o 
  18   0 -18       83.49       53.34     41.17 o 
  20   0 -18       22.49       12.73     36.34 o 
   0   1 -18      210.37      197.31     21.92 o 
   1   1 -18      315.45      301.78     17.59 o 
   2   1 -18       25.94       22.17      9.32 o 
   3   1 -18      752.87      772.43     21.59 o 
   4   1 -18       15.47       19.43     11.85 o 
   5   1 -18     1186.06     1067.80     45.84 o 
   6   1 -18      699.70      763.17     39.42 o 
   7   1 -18      104.43       96.02     12.96 o 
   8   1 -18      285.35      275.36     17.20 o 
   9   1 -18      566.52      575.63     26.00 o 
  10   1 -18       14.76       36.80     15.13 o 
  11   1 -18       18.65       19.79     16.07 o 
  12   1 -18       15.18       11.66     16.11 o 
  13   1 -18      279.77      280.02     39.49 o 
  14   1 -18        4.95        0.00     15.49 o 
  15   1 -18       32.67       27.80     15.42 o 
  16   1 -18        4.52        5.34     19.05 o 
  17   1 -18       35.75       58.14     19.66 o 
  18   1 -18        6.22       16.48     21.01 o 
  19   1 -18       23.49       41.02     22.03 o 
   0   2 -18       11.03       34.88     19.05 o 
   1   2 -18      161.95      182.12     16.79 o 
   2   2 -18      509.69      532.27     19.96 o 
   3   2 -18      115.18      115.11     13.34 o 
   4   2 -18       13.64       16.64     10.70 o 
   5   2 -18       62.87       63.34     12.28 o 
   6   2 -18      781.73      780.67     30.28 o 
   7   2 -18      339.41      374.46     23.54 o 
   8   2 -18       29.20       37.68     15.25 o 
   9   2 -18       20.59       28.00     14.38 o 
  10   2 -18      104.64      115.95     17.19 o 
  11   2 -18       33.34       37.48     15.89 o 
  12   2 -18       40.19       40.87     15.96 o 
  13   2 -18        2.54        0.00     15.96 o 
  14   2 -18       24.94       36.23     16.85 o 
  15   2 -18       49.49       42.72     17.85 o 
  16   2 -18        2.50        0.00     18.58 o 
  17   2 -18       27.07       55.54     19.56 o 
   0   3 -18       58.76       67.36     16.35 o 
   1   3 -18       47.82       65.47     11.45 o 
   2   3 -18        4.40        7.65     14.53 o 
   3   3 -18       73.96       80.12     19.77 o 
   4   3 -18       27.24       34.26     15.60 o 
   5   3 -18       85.92       89.75     17.51 o 
   6   3 -18       39.78       32.09     16.19 o 
   7   3 -18       12.48       18.43     16.91 o 
   8   3 -18        5.49       11.78     17.00 o 
   9   3 -18       14.33       10.43     17.14 o 
  10   3 -18        6.85        7.48     18.01 o 
  11   3 -18       15.61        4.15     18.26 o 
  12   3 -18       26.81       39.70     18.40 o 
  13   3 -18        2.63       11.37     20.46 o 
   0   4 -18        2.16       22.19     46.84 o 
   1   4 -18       10.44       29.75     32.90 o 
   2   4 -18       25.37       65.68     33.18 o 
   3   4 -18        2.27        0.00     33.40 o 
   2   0 -17       60.12       67.12     14.07 o 
   4   0 -17      812.17      793.51     48.01 o 
   6   0 -17     1130.47     1117.60     39.83 o 
   8   0 -17      430.16      441.02     58.84 o 
  10   0 -17     1764.80     1748.81     65.99 o 
  12   0 -17        3.49        0.00     15.03 o 
  14   0 -17       48.36       54.54     32.55 o 
  16   0 -17      271.71      335.04     49.23 o 
  18   0 -17      174.39      188.10     45.77 o 
  20   0 -17      267.63      367.28     55.98 o 
   1   1 -17      396.04      428.34     21.58 o 
   2   1 -17        7.79       14.63      9.00 o 
   3   1 -17      719.96      681.88     19.53 o 
   5   1 -17     1422.87     1354.76     30.74 o 
   6   1 -17       71.04       80.43     13.70 o 
   7   1 -17      169.49      172.14     14.25 o 
   8   1 -17       23.13       42.33     15.70 o 
   9   1 -17     1929.72     1906.00     90.37 o 
  10   1 -17      346.58      413.11     32.95 o 
  11   1 -17       59.53       82.21     16.39 o 
  12   1 -17        7.92       17.33     13.92 o 
  13   1 -17      326.05      352.42     22.86 o 
  14   1 -17      116.33       97.59     17.17 o 
  15   1 -17       52.07       32.89     14.49 o 
  16   1 -17        1.74        1.33     17.60 o 
  17   1 -17       29.07        7.03     19.00 o 
  18   1 -17        0.61        0.00     19.83 o 
  19   1 -17        1.00        0.00     21.57 o 
  20   1 -17        6.65        0.00     22.43 o 
   1   2 -17      435.23      447.13     18.73 o 
   2   2 -17       28.26       53.06     12.64 o 
   3   2 -17      185.90      222.26     15.22 o 
   4   2 -17        1.06       12.55     10.62 o 
   5   2 -17       29.77       29.87     10.59 o 
   6   2 -17       17.45       52.58     14.63 o 
   7   2 -17       84.80       88.06     16.29 o 
   8   2 -17        2.38       13.54     14.44 o 
   9   2 -17        5.66       12.62     14.22 o 
  10   2 -17       55.14       46.52     14.99 o 
  11   2 -17       73.10       72.13     16.47 o 
  12   2 -17       56.38       66.00     16.01 o 
  13   2 -17       51.14       46.77     17.12 o 
  14   2 -17       21.45       43.78     17.21 o 
  15   2 -17        7.61       14.38     16.92 o 
  16   2 -17       43.03       64.67     18.14 o 
  17   2 -17       38.94       41.34     20.55 o 
  18   2 -17        2.79       12.64     21.31 o 
   1   3 -17       69.34       81.64     11.40 o 
   2   3 -17        1.19       13.12     14.40 o 
   3   3 -17       59.87       62.62     16.26 o 
   4   3 -17       37.74       28.75     15.92 o 
   5   3 -17       65.07       89.28     18.54 o 
   6   3 -17        1.42        0.00     15.91 o 
   7   3 -17        8.79        0.01     16.92 o 
   8   3 -17        0.66        0.00     16.90 o 
   9   3 -17       23.01       23.01     17.01 o 
  10   3 -17        1.38       16.52     17.40 o 
  11   3 -17       17.67       11.58     17.88 o 
  12   3 -17       20.66       29.56     18.31 o 
  13   3 -17       21.34       31.51     19.49 o 
  14   3 -17       23.15        0.00     19.31 o 
   1   4 -17        3.75       12.25     31.61 o 
   2   4 -17        1.06        8.07     31.95 o 
   3   4 -17        0.69        0.00     18.65 o 
   4   4 -17        0.28        0.00     19.41 o 
   5   4 -17        3.92        0.00     19.52 o 
   0   0 -16       58.49       54.66     19.75 o 
   2   0 -16     4352.35     4724.77     79.18 o 
   4   0 -16       26.65       34.52     11.85 o 
   6   0 -16      315.86      329.02     22.74 o 
   8   0 -16       24.44        7.28     15.19 o 
  10   0 -16        0.31        3.67     18.74 o 
  12   0 -16      643.78      611.24     32.46 o 
  14   0 -16      292.87      240.00     43.62 o 
  16   0 -16       40.05       43.10     32.64 o 
  18   0 -16       50.53       74.51     33.85 o 
  20   0 -16      137.37      128.37     41.40 o 
   0   1 -16     1078.51     1189.15     39.44 o 
   1   1 -16      484.38      496.88     19.56 o 
   2   1 -16      418.03      455.26     18.66 o 
   3   1 -16      579.38      562.60     17.56 o 
   4   1 -16      118.52       94.38     12.03 o 
   5   1 -16      904.31      876.86     24.44 o 
   6   1 -16       27.43       31.88      9.70 o 
   7   1 -16      339.32      331.81     19.18 o 
   8   1 -16      632.25      668.21     18.44 o 
   9   1 -16     1939.20     1766.24     67.09 o 
  10   1 -16      683.18      632.01     44.00 o 
  11   1 -16       68.95       57.95     14.80 o 
  12   1 -16       85.32       88.45     16.13 o 
  13   1 -16      130.88      126.67     17.00 o 
  14   1 -16       23.02       36.96     14.95 o 
  15   1 -16       33.74       38.94     14.03 o 
  16   1 -16      163.63      184.02     19.83 o 
  17   1 -16       23.04       34.59     18.00 o 
  18   1 -16       15.40       20.75     18.95 o 
  19   1 -16       24.39       39.15     19.97 o 
  20   1 -16       17.65        0.00     21.25 o 
   0   2 -16       30.14       37.32     13.78 o 
   1   2 -16      124.52      163.67     18.16 o 
   2   2 -16     1661.26     1664.25     37.11 o 
   3   2 -16      871.16      913.44     37.46 o 
   4   2 -16      164.04      203.70     14.34 o 
   5   2 -16       89.79      112.30     14.06 o 
   6   2 -16      593.57      615.44     19.43 o 
   7   2 -16       96.41      101.44     16.12 o 
   8   2 -16        0.47       15.09     14.65 o 
   9   2 -16       73.30      105.50     16.71 o 
  10   2 -16      140.84      140.06     18.29 o 
  11   2 -16       73.65       84.58     16.61 o 
  12   2 -16       89.15       85.54     16.75 o 
  13   2 -16       34.86       37.77     14.83 o 
  14   2 -16      173.73      158.91     19.15 o 
  15   2 -16       12.75       16.09     16.59 o 
  16   2 -16        7.82        8.62     17.24 o 
  17   2 -16        2.62        2.39     17.61 o 
  18   2 -16        5.71        0.00     20.15 o 
  19   2 -16       12.54       29.10     22.23 o 
   0   3 -16       47.88       46.52     17.13 o 
   1   3 -16        4.27       13.27     10.04 o 
   2   3 -16       42.11       28.63     10.65 o 
   3   3 -16       25.69       58.94     15.58 o 
   4   3 -16        3.14       12.24     15.45 o 
   5   3 -16       50.84       66.79     16.45 o 
   6   3 -16        9.45       24.09     15.75 o 
   7   3 -16        5.21        3.05     16.10 o 
   8   3 -16       39.81       30.13     16.45 o 
   9   3 -16       37.25       27.50     17.12 o 
  10   3 -16       12.31       22.44     16.99 o 
  11   3 -16        0.36       18.60     17.45 o 
  12   3 -16        5.43       22.84     17.56 o 
  13   3 -16       38.89       63.56     18.31 o 
  14   3 -16        5.34       11.45     18.91 o 
  15   3 -16       20.52        0.57     20.13 o 
   0   4 -16        5.27        0.00     43.60 o 
   1   4 -16        3.56       41.92     46.00 o 
   2   4 -16        5.75       28.63     21.60 o 
   3   4 -16       12.16        0.00     18.72 o 
   4   4 -16        0.43        6.48     19.47 o 
   5   4 -16        1.85        0.63     19.31 o 
   6   4 -16       12.66       12.98     19.89 o 
   7   4 -16        0.91       16.89     20.52 o 
   2   0 -15     2001.45     2281.11     78.20 o 
   4   0 -15     2974.24     3379.48     50.54 o 
   6   0 -15      576.53      600.90     38.23 o 
   8   0 -15      226.13      174.59     24.32 o 
  10   0 -15      220.53      185.55     26.65 o 
  12   0 -15     2263.90     2354.26     98.89 o 
  14   0 -15      267.46      260.41     41.51 o 
  16   0 -15      333.92      279.00     44.66 o 
  18   0 -15       76.46       64.49     35.39 o 
  20   0 -15      147.29      198.76     46.71 o 
  22   0 -15        5.36       29.58     34.73 o 
   1   1 -15     1012.55     1043.13     53.45 o 
   2   1 -15       70.80       67.53     11.09 o 
   3   1 -15      785.58      797.78     22.05 o 
   4   1 -15      572.90      552.59     24.51 o 
   5   1 -15      981.77      854.16     26.11 o 
   6   1 -15      136.83      135.55     11.53 o 
   7   1 -15      194.94      202.96     11.14 o 
   8   1 -15       78.13       65.62      7.70 o 
   9   1 -15     1021.54      997.28     22.09 o 
  10   1 -15      436.42      423.65     22.26 o 
  11   1 -15        8.81        0.59     12.42 o 
  12   1 -15       71.14       92.66     14.94 o 
  13   1 -15      443.54      408.74     20.76 o 
  14   1 -15      134.54      139.43     15.81 o 
  15   1 -15       44.34       47.11     14.43 o 
  16   1 -15        5.39        2.57     14.78 o 
  17   1 -15       26.28       27.73     17.75 o 
  18   1 -15      112.50       98.22     20.40 o 
  19   1 -15       40.57       63.06     19.29 o 
  20   1 -15       19.20       37.30     21.15 o 
  21   1 -15       28.05       47.37     21.44 o 
   1   2 -15       10.54       14.48      8.79 o 
   2   2 -15      193.98      188.43     12.73 o 
   3   2 -15     1025.00      956.40     20.66 o 
   4   2 -15       48.82       80.65     11.80 o 
   5   2 -15      142.29      143.86     13.13 o 
   6   2 -15        4.15       18.45      9.49 o 
   7   2 -15      157.42      149.50     12.61 o 
   8   2 -15       56.56       69.95     15.08 o 
   9   2 -15      187.39      206.46     19.42 o 
  10   2 -15       39.78       50.06     15.19 o 
  11   2 -15       64.78       85.46     16.36 o 
  12   2 -15       25.70       21.74     15.02 o 
  13   2 -15       14.16       22.32     15.71 o 
  14   2 -15        7.53        4.19     16.12 o 
  15   2 -15       15.45       17.03     16.07 o 
  16   2 -15       58.53       66.06     17.26 o 
  17   2 -15        7.12       13.88     17.09 o 
  18   2 -15       16.65        0.00     20.34 o 
  19   2 -15        9.13        0.00     23.35 o 
   1   3 -15       99.48      121.18     12.90 o 
   2   3 -15      108.10      110.52     12.51 o 
   3   3 -15       49.92       50.20     11.10 o 
   4   3 -15       52.70       81.94     17.51 o 
   5   3 -15       58.78       56.87     15.77 o 
   6   3 -15        2.93       18.96     15.57 o 
   7   3 -15        2.01        1.24     15.63 o 
   8   3 -15       18.17       17.04     16.01 o 
   9   3 -15       88.80       95.45     18.95 o 
  10   3 -15        4.13       10.81     16.88 o 
  11   3 -15        1.62        0.00     17.29 o 
  12   3 -15       57.12       74.62     18.58 o 
  13   3 -15       96.08       96.82     19.64 o 
  14   3 -15       15.92       20.66     18.16 o 
  15   3 -15        6.92        4.88     19.17 o 
   1   4 -15        1.23       17.64     20.21 o 
   2   4 -15        5.72       13.74     17.42 o 
   3   4 -15       20.49       18.21     18.59 o 
   4   4 -15        0.17        0.00     18.93 o 
   5   4 -15        2.42        0.00     20.37 o 
   6   4 -15       22.93       19.17     19.55 o 
   7   4 -15       12.17        0.00     20.34 o 
   8   4 -15        2.73       12.30     20.14 o 
   0   0 -14    13046.05    14447.97    165.93 o 
   2   0 -14     2699.34     3106.03     48.32 o 
   4   0 -14      817.99      943.38     56.79 o 
   6   0 -14     2458.71     2352.45     49.41 o 
   8   0 -14      952.00     1007.15     34.34 o 
  10   0 -14     3523.40     3376.47     62.90 o 
  12   0 -14     1510.56     1455.30     50.71 o 
  14   0 -14      316.96      382.07     44.11 o 
  16   0 -14      498.49      448.42     49.96 o 
  18   0 -14        9.60        0.00     32.54 o 
  20   0 -14       36.25        0.00     33.02 o 
  22   0 -14       38.08       41.79     40.33 o 
   0   1 -14     1432.18     1623.10     42.21 o 
   1   1 -14     2432.81     2195.69     39.77 o 
   2   1 -14      153.78      164.15     13.55 o 
   3   1 -14      532.22      505.90     15.62 o 
   4   1 -14        7.60        2.60      6.02 o 
   5   1 -14     1090.96      992.66     21.44 o 
   6   1 -14      158.57      181.22     11.07 o 
   7   1 -14      169.78      137.84     10.48 o 
   8   1 -14       10.19        8.02      3.53 o 
   9   1 -14      144.20      125.62      9.36 o 
  10   1 -14       14.94       13.18      4.71 o 
  11   1 -14       70.93       63.66      7.54 o 
  12   1 -14       11.99        6.91     12.11 o 
  13   1 -14      405.92      404.10     20.39 o 
  14   1 -14       17.87       36.08     12.56 o 
  15   1 -14       29.62       27.15     12.50 o 
  16   1 -14        0.65        9.99     14.88 o 
  17   1 -14       56.84       82.45     17.11 o 
  18   1 -14       43.14       39.10     18.10 o 
  19   1 -14       37.78       38.35     18.35 o 
  20   1 -14       27.58       21.39     20.04 o 
  21   1 -14       52.92       42.95     20.67 o 
   0   2 -14       60.72       56.84     12.29 o 
   1   2 -14      174.70      177.68     11.59 o 
   2   2 -14     1245.05     1140.08     33.51 o 
   3   2 -14      181.72      163.63     11.44 o 
   4   2 -14       67.65       59.46      9.12 o 
   5   2 -14       57.92       42.88      6.76 o 
   6   2 -14      926.36      876.91     41.80 o 
   7   2 -14       31.55       31.55      7.16 o 
   8   2 -14        1.78        8.69     13.49 o 
   9   2 -14      105.38      121.25     17.24 o 
  10   2 -14      555.09      561.88     26.21 o 
  11   2 -14       86.51      111.36     18.50 o 
  12   2 -14      252.76      283.39     21.75 o 
  13   2 -14       70.51       61.62     16.91 o 
  14   2 -14      156.66      168.85     19.48 o 
  15   2 -14       16.64        6.08     16.20 o 
  16   2 -14       17.86       28.64     15.68 o 
  17   2 -14       39.80       43.49     19.42 o 
  18   2 -14       18.29       32.10     20.31 o 
  19   2 -14       40.27       54.91     21.02 o 
  20   2 -14       29.57       49.75     23.15 o 
   0   3 -14      358.60      404.84     33.38 o 
   1   3 -14      324.31      319.00     21.64 o 
   2   3 -14       18.71       42.08     11.40 o 
   3   3 -14      157.54      178.06     13.75 o 
   4   3 -14       74.70       63.09     16.39 o 
   5   3 -14       67.08       62.93     16.39 o 
   6   3 -14       18.20       18.53     15.36 o 
   7   3 -14       20.68       22.89     15.56 o 
   8   3 -14        2.71        0.00     15.35 o 
   9   3 -14      103.47       88.51     20.11 o 
  10   3 -14       22.45       31.72     16.75 o 
  11   3 -14        3.54        0.00     17.09 o 
  12   3 -14        2.98       10.43     17.24 o 
  13   3 -14      114.89      115.78     19.76 o 
  14   3 -14        4.50       16.10     17.89 o 
  15   3 -14        1.40       26.75     18.59 o 
  16   3 -14        0.19       22.06     19.77 o 
   0   4 -14       27.98       48.24     39.29 o 
   1   4 -14       43.30       18.95     17.90 o 
   2   4 -14        6.79       22.20     17.79 o 
   3   4 -14       54.52       50.61     18.36 o 
   4   4 -14      102.71       80.37     20.43 o 
   5   4 -14       55.27       52.48     19.61 o 
   6   4 -14        2.60        0.00     19.33 o 
   7   4 -14        4.07       16.79     19.87 o 
   8   4 -14        9.55        0.00     19.64 o 
   9   4 -14        4.75        0.00     20.83 o 
   2   0 -13       36.16       26.63     10.97 o 
   4   0 -13      361.85      364.72     16.75 o 
   6   0 -13       17.29        9.37      8.89 o 
   8   0 -13     1906.08     2004.55     45.29 o 
  10   0 -13     2089.74     2387.75     51.61 o 
  12   0 -13     1605.91     1694.99     46.03 o 
  14   0 -13       58.78       50.20      9.55 o 
  16   0 -13       23.01       31.66     31.65 o 
  18   0 -13      178.94      146.11     36.47 o 
  20   0 -13       17.59       39.16     33.29 o 
  22   0 -13        5.93       22.98     32.68 o 
   1   1 -13     2978.88     2773.35     43.77 o 
   2   1 -13      474.61      511.16     17.41 o 
   3   1 -13        7.09       19.17      6.61 o 
   4   1 -13       23.04       28.53      5.77 o 
   5   1 -13     1390.08     1233.48     41.10 o 
   6   1 -13      546.51      539.70     13.41 o 
   7   1 -13      301.46      252.19     14.01 o 
   8   1 -13      102.85      117.12      7.72 o 
   9   1 -13       41.99       27.66      6.12 o 
  10   1 -13        1.91        8.45      6.14 o 
  11   1 -13      247.22      212.92     10.93 o 
  12   1 -13       82.62       67.20     13.65 o 
  13   1 -13      290.48      261.99     18.33 o 
  14   1 -13       43.32       51.94     10.21 o 
  15   1 -13       36.54       15.74     10.09 o 
  16   1 -13      104.80       91.26     16.85 o 
  17   1 -13      192.48      251.93     24.62 o 
  18   1 -13      115.88      145.10     26.32 o 
  19   1 -13       52.90       57.46     16.32 o 
  20   1 -13        9.45        0.00     18.22 o 
  21   1 -13       16.70       19.08     20.03 o 
  22   1 -13       41.65       63.84     21.04 o 
   1   2 -13       41.26       52.86      8.70 o 
   2   2 -13       34.46       35.38      8.70 o 
   3   2 -13      116.23      123.65      8.77 o 
   4   2 -13      205.03      182.36      8.08 o 
   5   2 -13      175.52      183.20      7.89 o 
   7   2 -13       78.88       67.78      9.90 o 
   8   2 -13      191.97      165.17     17.26 o 
   9   2 -13      128.68      124.22     15.87 o 
  10   2 -13      101.07       83.97     16.17 o 
  11   2 -13      121.51      156.55     18.23 o 
  12   2 -13      229.35      265.57     21.19 o 
  13   2 -13      113.82      152.11     19.07 o 
  14   2 -13      191.63      181.33     20.62 o 
  15   2 -13      111.49       90.63     17.78 o 
  16   2 -13       66.19       63.15     16.16 o 
  17   2 -13       32.51       40.72     18.71 o 
  18   2 -13       42.82       24.96     18.97 o 
  19   2 -13      102.80      125.45     22.80 o 
  20   2 -13        1.20       12.38     21.90 o 
   1   3 -13      286.50      304.20     16.85 o 
   3   3 -13      159.39      185.67     13.83 o 
   4   3 -13       12.78       11.66      9.78 o 
   5   3 -13       46.84       67.79     16.18 o 
   6   3 -13        3.31        0.00     15.35 o 
   7   3 -13       58.25       55.92     16.87 o 
   8   3 -13        6.00        8.09     15.87 o 
   9   3 -13       91.81      109.93     18.88 o 
  10   3 -13       55.03       68.31     17.95 o 
  11   3 -13       35.09       35.61     16.97 o 
  12   3 -13       22.80       26.60     17.02 o 
  13   3 -13       92.98       86.54     19.99 o 
  14   3 -13       12.40        5.81     17.64 o 
  15   3 -13        4.53       26.24     18.23 o 
  16   3 -13       14.09       28.09     18.77 o 
   1   4 -13       42.30       65.73     22.13 o 
   2   4 -13        5.14        1.18     21.70 o 
   3   4 -13       12.63       36.65     21.91 o 
   4   4 -13        2.61       34.08     18.06 o 
   5   4 -13       34.52       53.47     19.19 o 
   6   4 -13        3.81       21.38     19.70 o 
   7   4 -13        8.55        0.00     19.36 o 
   8   4 -13        2.69        0.00     19.95 o 
   9   4 -13       12.29        0.00     20.21 o 
  10   4 -13        7.20        0.00     21.12 o 
   0   0 -12       19.54        7.98     11.61 o 
   2   0 -12    11301.70    12858.68    200.92 o 
   4   0 -12       93.08       86.91     12.04 o 
   6   0 -12     2434.42     2475.75     40.72 o 
   8   0 -12      128.20      126.93     15.22 o 
  10   0 -12     4156.83     4313.40     80.55 o 
  12   0 -12       29.77       38.34      8.51 o 
  14   0 -12       33.63        9.36     10.28 o 
  16   0 -12       45.64       47.96     13.25 o 
  18   0 -12        4.89        9.78     29.91 o 
  20   0 -12        5.75        0.00     31.93 o 
  22   0 -12      131.91       87.93     39.43 o 
   0   1 -12     3715.27     3906.70     58.51 o 
   1   1 -12     2018.30     2144.02     24.47 o 
   2   1 -12      122.36      126.08      8.32 o 
   3   1 -12      867.88      783.94     14.42 o 
   4   1 -12       18.15       10.98      4.62 o 
   5   1 -12     1324.12     1197.47     25.95 o 
   6   1 -12       15.50       17.99      5.41 o 
   7   1 -12      129.00      122.55     10.56 o 
   8   1 -12     1825.35     1896.15     38.48 o 
   9   1 -12       22.41       21.91      6.38 o 
  10   1 -12      114.40       92.72      8.74 o 
  11   1 -12      274.35      248.93     13.29 o 
  12   1 -12      303.89      281.30     14.81 o 
  13   1 -12      908.43      851.55     26.74 o 
  14   1 -12      127.08      113.85     11.80 o 
  15   1 -12      120.79      100.95     12.92 o 
  16   1 -12      103.53       87.52     12.96 o 
  17   1 -12      102.21      140.64     17.83 o 
  18   1 -12       14.99       16.47     14.88 o 
  19   1 -12       96.20      130.69     19.31 o 
  20   1 -12       40.69       30.51     15.42 o 
  21   1 -12        0.12       15.39     18.33 o 
  22   1 -12       18.93       21.96     20.44 o 
   0   2 -12      634.95      683.96     24.80 o 
   1   2 -12      289.83      306.66     12.69 o 
   2   2 -12      627.13      668.82     14.90 o 
   3   2 -12      430.92      408.07     12.26 o 
   4   2 -12       40.14       47.15      5.81 o 
   5   2 -12      261.57      242.35      8.28 o 
   6   2 -12      875.66      819.08     25.35 o 
   7   2 -12      145.35      128.05      6.64 o 
   8   2 -12      121.86      105.08     19.69 o 
   9   2 -12       70.44       68.25     14.48 o 
  10   2 -12      362.74      384.93     26.83 o 
  11   2 -12       32.61       47.85     15.07 o 
  12   2 -12       11.26       46.88     15.35 o 
  13   2 -12      316.26      333.01     22.90 o 
  14   2 -12        4.05       37.72     15.44 o 
  15   2 -12       64.90       72.75     13.87 o 
  16   2 -12        9.38       14.82     14.84 o 
  17   2 -12       35.48       25.44     15.57 o 
  18   2 -12       80.93       79.91     19.92 o 
  19   2 -12       37.44       38.67     23.68 o 
  20   2 -12       19.50       15.47     21.57 o 
   0   3 -12      137.58      146.39     26.88 o 
   1   3 -12      214.96      246.17     21.26 o 
   2   3 -12      353.61      360.22     22.98 o 
   3   3 -12      108.27      131.63     18.64 o 
   4   3 -12       12.83       23.57     10.17 o 
   5   3 -12       27.77       23.11      9.96 o 
   6   3 -12      272.62      254.61     22.08 o 
   7   3 -12       26.97       26.87     16.02 o 
   8   3 -12       46.44       66.72     17.15 o 
   9   3 -12       75.59       70.94     18.54 o 
  10   3 -12        6.12        0.00     16.66 o 
  11   3 -12       95.95       86.64     18.69 o 
  12   3 -12       53.61       44.31     17.44 o 
  13   3 -12       36.94       69.20     18.10 o 
  14   3 -12        0.82        0.00     17.37 o 
  15   3 -12        5.32        4.48     17.52 o 
  16   3 -12       12.60       19.99     28.99 o 
  17   3 -12        7.28       17.20     21.61 o 
   0   4 -12      216.36      250.88     34.68 o 
   1   4 -12       24.11       40.65     21.38 o 
   2   4 -12       38.57       39.44     21.80 o 
   3   4 -12       16.09       25.21     21.29 o 
   4   4 -12      119.84      127.11     23.62 o 
   5   4 -12       12.55       33.42     23.00 o 
   6   4 -12       97.36       80.03     23.47 o 
   7   4 -12       75.05       83.17     24.82 o 
   8   4 -12       71.36       67.74     19.89 o 
   9   4 -12       13.27        0.00     19.75 o 
  10   4 -12        2.11       27.42     20.09 o 
  11   4 -12        2.29        6.69     18.36 o 
   2   0 -11     9337.38    10085.78     86.13 o 
   6   0 -11     1700.03     1858.05     31.27 o 
   8   0 -11     1217.46     1175.69     33.26 o 
  10   0 -11     1009.90      918.64     32.22 o 
  12   0 -11        5.25        7.04      8.30 o 
  14   0 -11      373.00      365.41     29.97 o 
  16   0 -11      329.56      360.92     23.04 o 
  18   0 -11      259.45      275.30     42.51 o 
  20   0 -11       37.41       12.65     29.97 o 
  22   0 -11        8.13        0.00     33.58 o 
   1   1 -11     1838.08     1638.68     29.04 o 
   2   1 -11       17.07       19.51      4.75 o 
   3   1 -11     2156.61     1915.74     30.51 o 
   4   1 -11       89.27       94.17      5.86 o 
   5   1 -11     2088.30     1983.53     35.65 o 
   6   1 -11       99.73       99.99      7.89 o 
   7   1 -11      244.52      252.77      9.56 o 
   8   1 -11       96.41      102.24      6.15 o 
   9   1 -11      500.00      525.76     21.31 o 
  10   1 -11      474.05      509.47     15.77 o 
  11   1 -11      136.11      134.48     11.01 o 
  12   1 -11     1501.29     1466.04     26.54 o 
  13   1 -11     1734.89     1793.13     47.91 o 
  14   1 -11      209.36      201.89     17.73 o 
  15   1 -11      335.00      286.03     16.55 o 
  16   1 -11       28.36       13.11     10.98 o 
  17   1 -11       75.87       72.95     13.04 o 
  18   1 -11        1.71       21.27     12.71 o 
  19   1 -11      302.91      303.36     29.26 o 
  20   1 -11        9.12       27.87     15.34 o 
  21   1 -11        5.85       22.76     15.58 o 
  22   1 -11        8.60        9.16     20.35 o 
   1   2 -11      325.14      310.01     17.30 o 
   2   2 -11       10.95       10.29      6.50 o 
   3   2 -11       55.37       52.95      6.37 o 
   4   2 -11       41.28       39.06      5.44 o 
   5   2 -11      197.33      170.30     10.78 o 
   6   2 -11      187.28      201.96      9.16 o 
   7   2 -11      188.02      173.97      8.50 o 
   8   2 -11        1.67        3.67      3.55 o 
   9   2 -11      112.35      134.53     15.88 o 
  10   2 -11       16.30       12.49     13.50 o 
  11   2 -11       16.80       25.56     13.62 o 
  12   2 -11      531.75      476.60     24.65 o 
  13   2 -11       89.79       92.74     14.22 o 
  14   2 -11      106.09      127.76     15.00 o 
  15   2 -11       12.35       16.92     12.86 o 
  16   2 -11      102.57      110.98     17.26 o 
  17   2 -11        2.95        5.92     14.79 o 
  18   2 -11        5.44       20.87     15.69 o 
  19   2 -11        6.90       11.07     19.12 o 
  20   2 -11       60.40       61.20     20.37 o 
  21   2 -11       94.20      113.15     28.44 o 
   1   3 -11      254.88      342.17     22.42 o 
   2   3 -11      160.24      152.55     18.43 o 
   3   3 -11      133.93      156.95     17.82 o 
   4   3 -11       36.10       37.26     15.24 o 
   5   3 -11      242.56      265.64     19.88 o 
   6   3 -11       34.18       38.60     18.57 o 
   7   3 -11       47.85       36.04     18.71 o 
   8   3 -11       14.77       31.47     15.76 o 
   9   3 -11      132.23      161.68     19.71 o 
  10   3 -11        5.19       23.31     16.82 o 
  11   3 -11      131.45      119.16     19.31 o 
  12   3 -11       67.92       96.99     20.39 o 
  13   3 -11       73.76       76.83     17.79 o 
  14   3 -11       10.81       12.66     16.75 o 
  15   3 -11        0.05       18.77     20.26 o 
  16   3 -11        8.13        9.60     21.64 o 
  17   3 -11       17.94        2.76     24.67 o 
   1   4 -11       60.06       65.98     20.82 o 
   2   4 -11        3.98       17.76     20.96 o 
   3   4 -11       37.42       31.17     21.17 o 
   4   4 -11        5.51       33.12     20.84 o 
   5   4 -11       24.30       54.16     22.82 o 
   6   4 -11      134.79      192.77     26.75 o 
   7   4 -11      149.78      119.11     24.49 o 
   8   4 -11       13.88       17.11     24.19 o 
   9   4 -11       13.70       19.89     23.78 o 
  10   4 -11        0.10       27.21     19.71 o 
  11   4 -11        0.07       13.42     17.81 o 
   0   0 -10     6355.99     7365.30     50.28 o 
   2   0 -10     6126.70     6468.10     43.63 o 
   4   0 -10     1066.97     1057.96     19.90 o 
   6   0 -10       37.69       42.63      7.78 o 
   8   0 -10    13148.20    13897.48    182.56 o 
  10   0 -10      139.08      172.43     10.89 o 
  12   0 -10       27.48       24.12     16.72 o 
  14   0 -10      693.38      723.95     30.61 o 
  16   0 -10        6.67        7.81     14.17 o 
  18   0 -10        6.71       15.24     15.57 o 
  20   0 -10       90.32       87.22     34.96 o 
  22   0 -10       15.24        5.06     33.53 o 
   0   1 -10      498.58      481.90     11.18 o 
   1   1 -10     1607.25     1556.41     17.17 o 
   2   1 -10      168.21      168.86      6.77 o 
   3   1 -10     1787.78     1649.19     28.13 o 
   4   1 -10      564.67      587.52     10.35 o 
   5   1 -10     1715.78     1700.64     36.51 o 
   6   1 -10      633.26      657.01     15.91 o 
   7   1 -10      912.24      854.41     19.40 o 
   8   1 -10      415.57      437.68     13.36 o 
   9   1 -10     1348.00     1284.12     19.04 o 
  10   1 -10       39.47       44.54      8.14 o 
  11   1 -10       79.56       80.15      9.55 o 
  12   1 -10        4.00       13.91      8.85 o 
  13   1 -10     1124.06     1153.62     35.99 o 
  14   1 -10       21.13       36.86     12.04 o 
  15   1 -10      202.55      209.21     20.38 o 
  16   1 -10      115.57      112.84     13.25 o 
  17   1 -10       57.65       45.29     12.28 o 
  18   1 -10      143.47      183.92     15.84 o 
  19   1 -10      349.54      367.99     23.21 o 
  20   1 -10      119.20      101.72     17.60 o 
  21   1 -10       27.54       22.61     15.82 o 
  22   1 -10       12.60       10.55     16.27 o 
  23   1 -10       13.31        6.22     19.56 o 
   0   2 -10      260.54      304.83     37.91 o 
   1   2 -10      331.58      296.33     18.00 o 
   2   2 -10     1390.64     1381.43     23.18 o 
   3   2 -10      296.86      366.80     10.59 o 
   4   2 -10      258.67      271.38     11.56 o 
   5   2 -10      135.48      136.34      6.99 o 
   6   2 -10       21.03       20.82      4.30 o 
   7   2 -10      123.46      103.59      6.61 o 
   8   2 -10      358.45      299.98     15.81 o 
   9   2 -10       27.95       24.80     12.07 o 
  10   2 -10      505.18      535.19     24.18 o 
  11   2 -10       70.89       79.51     15.93 o 
  12   2 -10        0.37        4.43     11.77 o 
  13   2 -10       19.74       37.10     13.09 o 
  14   2 -10       22.05       40.46     13.34 o 
  15   2 -10      226.94      213.07     19.68 o 
  16   2 -10      235.14      227.87     19.76 o 
  17   2 -10       41.13       63.73     15.47 o 
  18   2 -10        7.79       11.29     15.80 o 
  19   2 -10       52.74       48.12     17.12 o 
  20   2 -10        3.77       17.08     25.48 o 
  21   2 -10       30.66       16.38     25.35 o 
   0   3 -10      102.48      137.34     24.77 o 
   1   3 -10      243.02      274.38     21.21 o 
   2   3 -10       20.57       48.18     15.46 o 
   3   3 -10      190.10      220.64     27.15 o 
   4   3 -10      695.04      706.90     31.54 o 
   5   3 -10      583.68      586.90     26.08 o 
   6   3 -10       89.57       74.00     14.89 o 
   7   3 -10       51.41       42.44     18.25 o 
   8   3 -10        3.22       11.96     17.83 o 
   9   3 -10       87.11      102.62     20.68 o 
  10   3 -10       32.74       51.22     18.10 o 
  11   3 -10      109.45      114.11     19.03 o 
  12   3 -10        5.81       24.76     17.22 o 
  13   3 -10       41.38       22.15     17.17 o 
  14   3 -10       14.02        1.52     17.65 o 
  15   3 -10        0.26        0.00     20.73 o 
  16   3 -10       57.68       45.35     21.32 o 
  17   3 -10        9.74        0.00     28.34 o 
  18   3 -10       11.99       36.51     22.54 o 
   0   4 -10      483.29      620.99     46.24 o 
   1   4 -10      124.39      144.60     23.01 o 
   2   4 -10      150.76      184.80     22.76 o 
   3   4 -10        8.90       39.56     20.16 o 
   4   4 -10        2.54       13.24     20.55 o 
   5   4 -10       24.54       34.99     21.40 o 
   6   4 -10      304.19      309.33     34.36 o 
   7   4 -10       55.57       67.45     22.10 o 
   8   4 -10       24.01       44.70     22.79 o 
   9   4 -10       43.23       34.81     17.55 o 
  10   4 -10       60.11       55.85     18.02 o 
  11   4 -10        3.99       17.12     18.39 o 
  12   4 -10        3.32       11.98     18.86 o 
   2   0  -9      189.18      148.35      7.70 o 
   4   0  -9     5021.21     5330.62     45.59 o 
   6   0  -9       10.44        6.90      6.25 o 
   8   0  -9     1453.66     1697.60     36.47 o 
  10   0  -9       13.65        9.72      6.78 o 
  12   0  -9      157.53      145.19     19.95 o 
  14   0  -9      168.32      203.38     33.79 o 
  16   0  -9       12.83       27.27     17.56 o 
  18   0  -9      100.81      104.64     19.39 o 
  20   0  -9      171.20      293.60     42.34 o 
  22   0  -9      147.19      143.63     36.70 o 
  24   0  -9        0.68        0.93     32.71 o 
   1   1  -9      633.96      675.79      8.88 o 
   2   1  -9     2636.72     2751.79     31.70 o 
   3   1  -9     1556.06     1462.82     21.60 o 
   4   1  -9       16.10       17.72      3.97 o 
   5   1  -9      882.61      810.20     22.57 o 
   6   1  -9     2090.29     2159.56     37.53 o 
   7   1  -9      683.13      574.03     23.79 o 
   8   1  -9      509.96      479.04     17.58 o 
   9   1  -9     2017.55     1912.87     36.00 o 
  10   1  -9      114.23      104.60      7.37 o 
  11   1  -9      228.26      203.74     15.29 o 
  12   1  -9      130.06      129.04     10.84 o 
  13   1  -9      465.74      496.79     21.90 o 
  14   1  -9       53.23       70.18     11.88 o 
  15   1  -9      164.93      154.98     14.06 o 
  16   1  -9       73.64       70.36     12.79 o 
  17   1  -9       91.45       98.01     14.62 o 
  18   1  -9      381.78      381.42     29.12 o 
  19   1  -9      280.70      277.58     20.74 o 
  20   1  -9        0.73       22.57     12.79 o 
  21   1  -9       78.12       71.78     16.54 o 
  22   1  -9       50.25       54.74     15.75 o 
  23   1  -9        3.06       17.88     20.22 o 
   1   2  -9       15.55       24.35      8.11 o 
   2   2  -9      532.31      606.02     19.60 o 
   3   2  -9     1706.85     1721.70     39.67 o 
   4   2  -9      665.07      744.77     15.81 o 
   5   2  -9      365.63      375.16     12.55 o 
   6   2  -9     1034.87      987.38     51.91 o 
   7   2  -9      323.19      275.46     18.94 o 
   8   2  -9      186.09      152.41     12.10 o 
   9   2  -9        6.81        7.18     12.04 o 
  10   2  -9      140.45      132.95     13.34 o 
  11   2  -9      175.28      177.88     15.30 o 
  12   2  -9      168.97      174.56     15.91 o 
  13   2  -9      333.60      338.93     19.59 o 
  14   2  -9        7.51       34.18     13.05 o 
  15   2  -9      446.60      401.70     22.89 o 
  16   2  -9      317.45      322.85     21.68 o 
  17   2  -9       45.86       54.43     15.00 o 
  18   2  -9       24.51       23.87     14.63 o 
  19   2  -9       49.32       55.39     16.52 o 
  20   2  -9       66.86       88.61     21.17 o 
  21   2  -9       27.57       62.57     24.92 o 
   1   3  -9      231.82      234.07     19.61 o 
   2   3  -9      187.37      225.03     22.28 o 
   3   3  -9      490.54      542.31     25.12 o 
   4   3  -9      304.46      366.31     22.64 o 
   5   3  -9      525.58      531.25     25.38 o 
   6   3  -9       14.23       49.76     16.97 o 
   7   3  -9      229.41      211.52     24.45 o 
   8   3  -9       25.54       25.60     17.76 o 
   9   3  -9       64.53       64.57     18.18 o 
  10   3  -9       49.40       35.23     17.88 o 
  11   3  -9       23.50       46.72     19.14 o 
  12   3  -9       89.33       85.39     19.50 o 
  13   3  -9        7.32        9.82     15.82 o 
  14   3  -9        1.53       17.68     19.21 o 
  15   3  -9       16.63       27.68     19.91 o 
  16   3  -9        1.83        0.00     17.12 o 
  17   3  -9       13.63       22.89     18.41 o 
  18   3  -9        4.40        5.93     20.05 o 
   1   4  -9       73.48       82.44     19.65 o 
   2   4  -9        0.70       27.78     17.59 o 
   3   4  -9       10.15        0.52     19.77 o 
   4   4  -9        3.93       18.27     20.47 o 
   5   4  -9       18.95       31.73     21.38 o 
   6   4  -9       86.54       63.53     21.09 o 
   7   4  -9        4.00       37.13     21.33 o 
   8   4  -9       24.14       43.33     18.52 o 
   9   4  -9       68.09       36.07     16.63 o 
  10   4  -9       33.25       53.52     17.42 o 
  11   4  -9        7.91        6.50     17.68 o 
  12   4  -9        5.12        0.70     17.85 o 
   0   0  -8     6294.64     6779.97    110.23 o 
   2   0  -8     7934.86     8645.48     75.27 o 
   4   0  -8     4058.02     4239.16     31.58 o 
   6   0  -8     2398.25     2533.78     34.42 o 
  10   0  -8     1283.93     1522.02     43.19 o 
  12   0  -8      327.65      320.08     18.56 o 
  14   0  -8     1594.68     1543.49     40.13 o 
  16   0  -8     3585.18     3733.43    131.86 o 
  18   0  -8       18.38       31.35     22.03 o 
  20   0  -8      108.74       90.08     20.20 o 
  22   0  -8       47.70       52.16     32.72 o 
  24   0  -8       59.66       71.93     35.23 o 
   0   1  -8     2062.06     1951.14     20.24 o 
   1   1  -8      231.91      223.31      4.99 o 
   2   1  -8     2033.58     1987.30     25.13 o 
   3   1  -8     1529.98     1390.95     20.36 o 
   4   1  -8      641.04      644.19     12.72 o 
   5   1  -8     3600.25     3435.76     65.49 o 
   6   1  -8     1349.53     1401.30     29.56 o 
   7   1  -8      723.91      594.51     19.33 o 
   8   1  -8     1069.08     1192.53     27.68 o 
   9   1  -8      831.40      771.90     22.26 o 
  10   1  -8       16.65       25.41      6.01 o 
  11   1  -8      608.85      503.55     24.01 o 
  12   1  -8       27.64       24.53      5.32 o 
  13   1  -8      155.65      125.44     13.27 o 
  14   1  -8       18.04       18.77     10.14 o 
  15   1  -8      125.39      128.64     13.39 o 
  16   1  -8      318.16      333.79     24.36 o 
  17   1  -8       84.44       73.80     12.41 o 
  18   1  -8      125.33      115.53     13.61 o 
  19   1  -8       38.25       40.31     12.27 o 
  20   1  -8       68.84       85.96     14.17 o 
  21   1  -8       95.10      103.13     14.88 o 
  22   1  -8       21.79        4.34     14.83 o 
  23   1  -8       19.23       22.21     19.10 o 
   0   2  -8     2074.86     2212.98     61.02 o 
   2   2  -8      160.29      148.30     12.63 o 
   3   2  -8      769.44      740.20     23.85 o 
   4   2  -8     1909.25     2027.88     44.16 o 
   5   2  -8      941.67      842.76     35.07 o 
   6   2  -8       90.82       74.16      8.31 o 
   7   2  -8      596.78      556.77     36.18 o 
   8   2  -8      842.95      771.26     55.99 o 
   9   2  -8      118.15      119.73     14.12 o 
  10   2  -8      164.47      176.75     14.44 o 
  11   2  -8       74.37       79.77     12.49 o 
  12   2  -8      489.84      494.52     29.45 o 
  13   2  -8      388.59      388.64     20.05 o 
  14   2  -8      283.52      325.73     21.19 o 
  15   2  -8      216.07      214.97     26.58 o 
  16   2  -8       68.08       80.97     15.38 o 
  17   2  -8       24.85       23.74     13.98 o 
  18   2  -8        6.64       12.78     14.65 o 
  19   2  -8       21.99       30.58     15.08 o 
  20   2  -8       11.28       30.68     19.08 o 
  21   2  -8       47.57       85.49     22.06 o 
   0   3  -8      103.00      129.60     23.01 o 
   1   3  -8      230.33      243.68     14.83 o 
   2   3  -8       22.51       20.57      7.24 o 
   3   3  -8      601.01      599.98     26.27 o 
   4   3  -8       51.34       50.59     16.59 o 
   5   3  -8      233.39      252.60     20.73 o 
   6   3  -8      440.92      427.96     32.56 o 
   7   3  -8      457.70      437.83     18.81 o 
   8   3  -8       11.65       11.80     18.36 o 
   9   3  -8       29.08       34.28     17.99 o 
  10   3  -8        2.03        7.83     18.11 o 
  11   3  -8        0.97        8.68     18.23 o 
  12   3  -8       32.26       34.03     18.39 o 
  13   3  -8       14.16        1.84     18.50 o 
  14   3  -8        7.02        6.88     15.93 o 
  15   3  -8       67.34       61.88     17.61 o 
  16   3  -8       13.71       21.93     18.23 o 
  17   3  -8        6.09       14.01     19.02 o 
  18   3  -8       12.79       26.26     19.52 o 
   0   4  -8       21.75       44.49     24.08 o 
   1   4  -8       46.59       49.56     17.57 o 
   2   4  -8      136.86      157.87     19.59 o 
   3   4  -8       11.27       11.08     16.94 o 
   4   4  -8       18.45        4.20     19.85 o 
   5   4  -8        1.47        0.00     20.81 o 
   6   4  -8       36.26       89.58     23.53 o 
   7   4  -8       49.64       43.05     21.27 o 
   8   4  -8        4.71       14.46     15.53 o 
   9   4  -8        1.99        0.00     16.02 o 
  10   4  -8       42.52       62.82     18.21 o 
  11   4  -8        1.56       16.48     17.99 o 
  12   4  -8        0.02        9.05     19.81 o 
  13   4  -8        5.99       14.86     23.39 o 
   2   0  -7    13561.82    13596.29     72.51 o 
   4   0  -7       92.18       99.05      5.92 o 
   6   0  -7     8497.47     8591.66    100.18 o 
   8   0  -7       39.17       47.51      6.87 o 
  10   0  -7      684.00      751.23     42.49 o 
  12   0  -7      380.60      355.11     33.56 o 
  14   0  -7      136.36      155.11     27.24 o 
  16   0  -7       59.97       78.57     21.25 o 
  18   0  -7     3076.63     2971.45     64.24 o 
  20   0  -7       29.58       33.55     17.74 o 
  22   0  -7      128.63      101.95     22.65 o 
  24   0  -7        2.50       20.93     33.06 o 
   1   1  -7      633.29      563.18      7.01 o 
   2   1  -7       26.62       30.14      2.99 o 
   3   1  -7     1269.45     1104.49     12.31 o 
   4   1  -7        0.85        6.74      2.56 o 
   5   1  -7     4557.12     4377.58     94.89 o 
   6   1  -7      719.56      840.55     18.34 o 
   7   1  -7     3033.49     2691.02     43.55 o 
   8   1  -7      407.96      362.54     10.46 o 
   9   1  -7      113.62      105.12      6.75 o 
  10   1  -7       45.45       52.13      6.54 o 
  11   1  -7     1653.99     1469.92     41.91 o 
  12   1  -7      476.61      463.95     19.36 o 
  13   1  -7      188.31      162.75      8.18 o 
  14   1  -7      122.79      131.24     10.45 o 
  15   1  -7       39.16       37.72      9.09 o 
  16   1  -7       28.77       47.32     12.23 o 
  17   1  -7      187.12      180.27     15.93 o 
  18   1  -7        2.24       13.68     10.96 o 
  19   1  -7       11.45       36.39     11.72 o 
  20   1  -7        3.17       13.53     12.39 o 
  21   1  -7       86.43       94.44     21.77 o 
  22   1  -7        7.11        8.91     15.32 o 
  23   1  -7       89.02       96.31     20.01 o 
   1   2  -7       50.75       54.08     11.23 o 
   2   2  -7      153.04      187.09     14.21 o 
   3   2  -7      473.75      464.40     29.16 o 
   4   2  -7      216.96      217.54     21.00 o 
   5   2  -7      592.15      553.07     20.29 o 
   6   2  -7       71.95       97.39      8.53 o 
   7   2  -7      471.24      441.00     19.97 o 
   8   2  -7      364.06      306.46     22.68 o 
   9   2  -7      135.34      123.61     15.32 o 
  10   2  -7       18.35       21.25     11.37 o 
  11   2  -7      114.33       96.31     12.53 o 
  12   2  -7       97.06      105.91     11.92 o 
  13   2  -7      126.53      132.73     14.48 o 
  14   2  -7        7.12       19.38     11.26 o 
  15   2  -7       27.79       49.55     12.05 o 
  16   2  -7       75.77       69.54     14.86 o 
  17   2  -7       59.33       61.43     14.66 o 
  18   2  -7      101.17      106.10     15.62 o 
  19   2  -7       11.33        7.00     18.26 o 
  20   2  -7        4.58        2.47     17.70 o 
  21   2  -7        1.57        6.10     18.53 o 
  22   2  -7        9.49        6.65     19.19 o 
   1   3  -7      180.02      183.54     12.19 o 
   2   3  -7       12.51       22.17      6.23 o 
   3   3  -7      406.55      448.57     24.91 o 
   4   3  -7      132.94      150.31     33.24 o 
   5   3  -7      573.84      611.55     26.28 o 
   6   3  -7      128.84      119.25     18.53 o 
   7   3  -7      397.55      410.26     21.39 o 
   8   3  -7        1.87        0.00     17.60 o 
   9   3  -7       51.63       55.28     17.88 o 
  10   3  -7       30.56       30.14     18.27 o 
  11   3  -7        4.69       10.42     17.84 o 
  12   3  -7        0.67       15.29     18.56 o 
  13   3  -7       42.84       44.98     16.13 o 
  14   3  -7        3.40       11.69     16.24 o 
  15   3  -7      171.91      165.38     20.36 o 
  16   3  -7      109.64      134.85     20.84 o 
  17   3  -7       11.67       33.97     18.97 o 
  18   3  -7       11.24       27.48     19.99 o 
  19   3  -7       96.87      102.15     22.05 o 
   1   4  -7       12.92       12.13     17.14 o 
   2   4  -7        3.76       21.70     16.96 o 
   3   4  -7        5.32        0.00     14.36 o 
   4   4  -7        5.09       15.13     15.51 o 
   5   4  -7        0.88        0.00     19.63 o 
   6   4  -7       10.52        7.59     20.65 o 
   7   4  -7       25.89        0.00     17.46 o 
   8   4  -7       66.59       73.21     15.65 o 
   9   4  -7       28.04       41.96     16.04 o 
  10   4  -7      149.55      153.69     19.53 o 
  11   4  -7        6.11        0.00     18.21 o 
  12   4  -7        9.68        0.00     22.21 o 
  13   4  -7       10.68        0.00     23.59 o 
   0   0  -6    14564.85    16874.67     83.48 o 
   2   0  -6      717.32      761.54     14.38 o 
   4   0  -6     5347.09     5231.75     31.01 o 
   6   0  -6     3693.22     3957.66     25.20 o 
  10   0  -6     4896.00     5422.87     77.56 o 
  12   0  -6      873.54      841.08     31.49 o 
  14   0  -6      152.60      147.65     18.62 o 
  16   0  -6     1011.66     1013.00     56.67 o 
  18   0  -6      733.79      744.36     36.47 o 
  20   0  -6      151.05      153.47     23.15 o 
  22   0  -6      159.92      156.81     25.54 o 
  24   0  -6       14.41       24.60     32.00 o 
   0   1  -6     7343.57     7490.05     66.30 o 
   1   1  -6     1751.25     1630.27     12.69 o 
   2   1  -6     1559.14     1638.52     13.89 o 
   3   1  -6      319.09      308.06      7.29 o 
   4   1  -6      103.00       84.57      3.30 o 
   5   1  -6     2112.45     2146.56     32.79 o 
   6   1  -6       76.75       78.99      5.35 o 
   7   1  -6     4788.71     4893.37     97.13 o 
   8   1  -6      374.55      364.23     10.39 o 
   9   1  -6      140.98      130.72      7.06 o 
  10   1  -6       76.30       92.85      6.79 o 
  11   1  -6      881.12      935.19     23.58 o 
  12   1  -6      105.84      117.31      7.98 o 
  13   1  -6       47.25       49.77      6.28 o 
  14   1  -6       22.25       23.71      6.55 o 
  15   1  -6      192.20      181.86     12.89 o 
  16   1  -6      551.49      602.73     26.33 o 
  17   1  -6      166.28      185.86     18.31 o 
  18   1  -6       11.04       10.58     11.13 o 
  19   1  -6      109.72      122.80     13.69 o 
  20   1  -6       60.55       52.05     12.93 o 
  21   1  -6       16.98       21.97     12.66 o 
  22   1  -6       36.95       32.45     15.54 o 
  23   1  -6       66.99       92.89     19.97 o 
  24   1  -6       53.27       67.75     21.90 o 
   0   2  -6     1911.56     2011.84     50.41 o 
   1   2  -6      239.72      276.92     18.05 o 
   2   2  -6     1020.38     1152.21     43.02 o 
   3   2  -6     4259.71     4405.62     87.33 o 
   4   2  -6     5746.37     5790.55     96.68 o 
   5   2  -6      540.73      532.94     21.80 o 
   6   2  -6     2669.25     2550.00     25.09 o 
   7   2  -6      133.67      122.90      6.71 o 
   8   2  -6      761.72      697.26     18.51 o 
   9   2  -6       33.08       26.70      3.76 o 
  10   2  -6       46.62       66.79     11.49 o 
  11   2  -6      215.20      201.91     14.87 o 
  12   2  -6      318.62      340.99     28.57 o 
  13   2  -6      350.33      359.65     20.55 o 
  14   2  -6       76.46       79.18     16.30 o 
  15   2  -6      160.16      140.98     14.30 o 
  16   2  -6       11.56       30.47     11.54 o 
  17   2  -6       20.95       11.91     13.42 o 
  18   2  -6       16.44       26.51     13.97 o 
  19   2  -6       30.38       28.03     19.06 o 
  20   2  -6        1.45        3.12     16.44 o 
  21   2  -6       23.35       38.87     17.31 o 
  22   2  -6       10.90       20.86     18.37 o 
   0   3  -6       23.93       22.97      8.86 o 
   1   3  -6       75.54       72.46      7.40 o 
   2   3  -6      146.18      155.50      8.05 o 
   3   3  -6      202.17      196.79     18.53 o 
   4   3  -6      229.01      247.78     14.14 o 
   5   3  -6      415.02      367.08     13.62 o 
   6   3  -6      506.00      456.70     22.24 o 
   7   3  -6      365.37      385.40     26.58 o 
   8   3  -6       51.57       60.66     10.89 o 
   9   3  -6       74.50       90.38     18.64 o 
  10   3  -6       15.65       21.65     14.76 o 
  11   3  -6        9.87        0.00     12.99 o 
  12   3  -6       62.44       59.54     14.28 o 
  13   3  -6       59.07       64.35     14.72 o 
  14   3  -6       14.37       31.41     14.29 o 
  15   3  -6      166.40      145.70     17.46 o 
  16   3  -6      177.55      198.35     22.57 o 
  17   3  -6       52.97       60.55     18.71 o 
  18   3  -6        8.76        3.04     17.47 o 
  19   3  -6       35.07       38.22     18.93 o 
   0   4  -6        6.57       16.67     22.57 o 
   1   4  -6        4.60        0.00     17.52 o 
   2   4  -6       63.60       63.08     15.16 o 
   3   4  -6        9.47        6.66     14.40 o 
   4   4  -6       96.14       86.53     15.33 o 
   5   4  -6       10.56        6.04     20.21 o 
   6   4  -6        1.37        0.00     19.79 o 
   7   4  -6       11.16        0.00     14.42 o 
   8   4  -6       14.38        0.00     14.68 o 
   9   4  -6       16.51        4.45     16.15 o 
  10   4  -6        5.76       21.73     17.50 o 
  11   4  -6       54.08       49.03     18.38 o 
  12   4  -6       53.97       54.44     23.73 o 
  13   4  -6        5.57        0.00     23.51 o 
   2   0  -5     3204.10     3120.75     49.97 o 
   4   0  -5     3230.56     3536.59     30.36 o 
   6   0  -5       16.23       17.44      4.59 o 
   8   0  -5      251.88      271.23     12.31 o 
  10   0  -5     2935.84     3262.96     52.85 o 
  12   0  -5     1330.94     1217.90     59.15 o 
  14   0  -5      150.17      150.54     19.69 o 
  16   0  -5      306.60      300.92     25.63 o 
  18   0  -5      714.82      873.60     56.41 o 
  20   0  -5        7.83        0.00     17.05 o 
  22   0  -5       26.54       12.66     19.44 o 
  24   0  -5      111.39      117.78     35.89 o 
   1   1  -5     5439.90     5273.33     32.24 o 
   2   1  -5    12738.62    12822.67     53.40 o 
   3   1  -5      827.65      741.57      7.67 o 
   4   1  -5       92.24      102.31      4.12 o 
   5   1  -5      514.01      460.70      8.57 o 
   6   1  -5      376.83      423.82      9.28 o 
   7   1  -5     5066.37     5409.05     73.06 o 
   8   1  -5     2310.38     2553.93     34.03 o 
   9   1  -5      198.40      172.51      7.66 o 
  10   1  -5     1824.97     1903.88     33.41 o 
  11   1  -5      422.33      423.06     12.31 o 
  12   1  -5      133.47      137.59      8.86 o 
  13   1  -5      204.93      218.69      9.76 o 
  14   1  -5      131.24      140.61      8.86 o 
  15   1  -5     1068.61     1101.72     32.32 o 
  16   1  -5      187.28      199.09     12.64 o 
  17   1  -5       89.32       99.72     12.47 o 
  18   1  -5      157.76      148.20     13.85 o 
  19   1  -5      225.82      266.33     18.58 o 
  20   1  -5       22.43       30.31     11.66 o 
  21   1  -5       50.75       71.48     12.42 o 
  22   1  -5       76.94       69.68     14.80 o 
  23   1  -5       22.18       17.06     17.09 o 
  24   1  -5        0.71        6.88     16.12 o 
   1   2  -5        8.33       20.09      5.84 o 
   2   2  -5     1051.07     1269.86     58.47 o 
   3   2  -5     6332.73     6146.60    105.14 o 
   4   2  -5     1436.83     1520.43     46.00 o 
   5   2  -5      712.26      709.95     25.40 o 
   6   2  -5      196.11      200.15      8.18 o 
   7   2  -5      136.28      133.76      7.40 o 
   8   2  -5      372.51      326.64     10.43 o 
   9   2  -5       86.11       82.51      8.98 o 
  10   2  -5      454.12      385.06     15.48 o 
  11   2  -5      165.91      129.27     14.39 o 
  12   2  -5        6.12       19.35     11.84 o 
  13   2  -5      201.14      222.37     17.17 o 
  14   2  -5       23.28       44.28     12.55 o 
  15   2  -5      289.85      236.76     16.29 o 
  16   2  -5       11.86        0.00     11.04 o 
  17   2  -5       10.08       28.47     13.22 o 
  18   2  -5       47.53       50.69     13.68 o 
  19   2  -5        6.09       19.03     16.91 o 
  20   2  -5       25.10       20.14     17.12 o 
  21   2  -5       45.03       50.07     18.02 o 
  22   2  -5       22.12       19.37     18.81 o 
   1   3  -5      145.44      136.85      8.57 o 
   2   3  -5       76.34       77.34      7.84 o 
   3   3  -5       98.57       84.69      5.66 o 
   4   3  -5       30.57       34.18      7.82 o 
   5   3  -5      218.36      180.53     10.28 o 
   6   3  -5       13.98       11.81     11.62 o 
   7   3  -5      181.86      177.78     14.13 o 
   8   3  -5       47.90       30.19     10.45 o 
   9   3  -5      260.25      226.74     15.85 o 
  10   3  -5       95.32       93.86     13.95 o 
  11   3  -5       95.35      120.02     16.08 o 
  12   3  -5       40.21       49.25     14.53 o 
  13   3  -5       83.02       69.78     15.03 o 
  14   3  -5      112.67      113.22     15.65 o 
  15   3  -5       91.99      106.71     17.68 o 
  16   3  -5       30.57       56.52     17.28 o 
  17   3  -5       45.85       67.62     20.07 o 
  18   3  -5        7.05       34.30     17.70 o 
  19   3  -5        4.18        0.00     17.61 o 
   1   4  -5        3.71        0.00     17.07 o 
   2   4  -5       14.80       17.35     14.45 o 
   3   4  -5       13.04       23.80     14.37 o 
   4   4  -5       44.96       34.76     13.97 o 
   5   4  -5       10.25       23.05     14.01 o 
   6   4  -5       12.73       32.70     15.38 o 
   7   4  -5        1.32        0.00     14.38 o 
   8   4  -5       18.19       15.82     18.29 o 
   9   4  -5       30.05       21.73     15.72 o 
  10   4  -5       62.86       44.13     17.56 o 
  11   4  -5       53.81       48.60     21.58 o 
  12   4  -5       51.66       31.03     22.66 o 
  13   4  -5        6.72       11.04     23.30 o 
  14   4  -5        1.93        0.00     23.63 o 
   0   0  -4    29961.11    32982.59    233.09 o 
   2   0  -4      478.74      430.00      7.38 o 
   4   0  -4    29221.35    31602.78    139.41 o 
   6   0  -4    12654.74    13303.06     78.17 o 
   8   0  -4    11615.06    12730.45    107.66 o 
  10   0  -4      696.88      785.01     57.90 o 
  12   0  -4      210.68      180.17     10.00 o 
  14   0  -4        4.37       17.68      7.54 o 
  16   0  -4      789.45      815.03     23.71 o 
  18   0  -4      632.38      642.36     47.84 o 
  20   0  -4       15.59        0.00     22.08 o 
  22   0  -4       11.20        0.00     19.14 o 
  24   0  -4       94.31      110.51     21.01 o 
   0   1  -4    19083.90    19388.31    104.55 o 
   1   1  -4    14044.06    13521.25     66.63 o 
   2   1  -4      885.12      914.89     10.41 o 
   3   1  -4     5520.85     5246.18     36.30 o 
   4   1  -4      103.73      119.25      3.19 o 
   5   1  -4     1000.86     1081.18     10.83 o 
   6   1  -4     1484.92     1612.35     19.80 o 
   7   1  -4     1883.48     1811.45     26.18 o 
   8   1  -4     1239.70     1317.58     17.68 o 
   9   1  -4      358.48      304.86      9.74 o 
  10   1  -4     1105.55     1103.15     14.12 o 
  11   1  -4       52.91       60.57      5.19 o 
  12   1  -4      100.66      107.24      6.76 o 
  13   1  -4      528.64      474.61     11.87 o 
  14   1  -4       22.44       32.82      6.38 o 
  15   1  -4     1648.85     1621.91     56.71 o 
  16   1  -4      995.90     1028.41     34.88 o 
  17   1  -4       45.15       66.75      9.49 o 
  18   1  -4        8.61       17.13     10.10 o 
  19   1  -4      223.24      294.81     23.21 o 
  20   1  -4        7.39        4.74     11.71 o 
  21   1  -4      109.08      114.56     15.65 o 
  22   1  -4       15.73       26.07     15.70 o 
  23   1  -4        5.67       17.48     14.71 o 
  24   1  -4        0.43        6.99     16.28 o 
   0   2  -4     1539.79     1475.29     40.10 o 
   1   2  -4      230.71      278.65     10.75 o 
   2   2  -4     1383.94     1343.12     27.90 o 
   3   2  -4     1824.12     1796.91     38.49 o 
   4   2  -4     2103.07     2198.91     73.81 o 
   5   2  -4     1528.64     1596.69     24.13 o 
   6   2  -4      459.47      436.31     15.07 o 
   7   2  -4      449.08      418.09     11.96 o 
   8   2  -4      606.93      646.09     15.88 o 
   9   2  -4      116.60      102.48      5.41 o 
  10   2  -4      143.98      128.85      7.98 o 
  11   2  -4       35.50       41.29      6.03 o 
  12   2  -4      312.40      279.72     14.06 o 
  13   2  -4       29.31       64.04     15.68 o 
  14   2  -4       12.97       19.31     12.37 o 
  15   2  -4       85.24       79.91     13.35 o 
  16   2  -4       21.85        9.34     10.53 o 
  17   2  -4       62.98       52.56     10.82 o 
  18   2  -4        8.76        3.85     15.22 o 
  19   2  -4        5.91        8.54     16.55 o 
  20   2  -4       84.35       68.28     18.29 o 
  21   2  -4        1.04       13.34     17.33 o 
  22   2  -4        0.62        8.03     17.26 o 
   0   3  -4       46.91       58.68     10.83 o 
   1   3  -4      163.42      140.68      9.97 o 
   2   3  -4       23.56       25.63      5.61 o 
   3   3  -4       10.07        3.38      4.13 o 
   4   3  -4       17.54        5.13      7.15 o 
   5   3  -4      306.96      236.88     15.99 o 
   6   3  -4      353.88      329.58     15.06 o 
   7   3  -4       76.94       56.75     10.93 o 
   8   3  -4       27.03       39.24     10.70 o 
   9   3  -4      218.37      213.41     15.04 o 
  10   3  -4       37.29       55.73     12.79 o 
  11   3  -4      235.04      277.66     18.62 o 
  12   3  -4       34.24       39.67     13.55 o 
  13   3  -4      108.38       88.63     14.46 o 
  14   3  -4       14.47        3.61     13.06 o 
  15   3  -4       44.70       49.56     16.39 o 
  16   3  -4       85.09       97.92     18.26 o 
  17   3  -4       26.63       21.72     16.82 o 
  18   3  -4        3.10        0.00     19.97 o 
  19   3  -4        2.15        0.00     18.31 o 
   0   4  -4      357.43      419.69     38.36 o 
   1   4  -4       28.20       35.61     15.92 o 
   2   4  -4       20.59       28.82     14.60 o 
   3   4  -4       36.49       23.06     14.12 o 
   4   4  -4      101.66       97.84     18.74 o 
   5   4  -4        7.99       12.77     14.12 o 
   6   4  -4        4.85       11.67     13.32 o 
   7   4  -4        0.76        0.48     14.18 o 
   8   4  -4       30.91       39.93     14.98 o 
   9   4  -4       48.50       50.89     17.69 o 
  10   4  -4        0.16        7.50     17.39 o 
  11   4  -4       10.53        0.00     20.85 o 
  12   4  -4       95.54       73.37     23.28 o 
  13   4  -4       12.38        6.64     20.11 o 
  14   4  -4        1.35       23.88     20.94 o 
   2   0  -3       42.90       40.16      2.64 o 
   4   0  -3      697.02      667.04     14.18 o 
   6   0  -3      371.77      387.13     12.23 o 
   8   0  -3       51.18       67.44     11.94 o 
  10   0  -3    14890.20    16639.80    202.16 o 
  12   0  -3      531.55      490.50     19.49 o 
  14   0  -3     2028.80     2114.55     54.85 o 
  16   0  -3      301.90      306.84     15.75 o 
  18   0  -3      417.66      333.35     25.25 o 
  20   0  -3      137.57      141.25     30.10 o 
  22   0  -3        4.35       18.90     16.77 o 
  24   0  -3        4.62        2.90     19.40 o 
   1   1  -3    13486.64    12923.84     69.96 o 
   2   1  -3     1184.65     1264.54     17.07 o 
   3   1  -3    16780.07    15941.49     95.61 o 
   4   1  -3       49.28       48.65      3.06 o 
   5   1  -3      180.11      179.64      6.03 o 
   6   1  -3       85.91       91.75      4.44 o 
   7   1  -3     1060.77      880.53     25.99 o 
   8   1  -3       35.82       27.91      4.73 o 
   9   1  -3     1170.15     1136.16     30.60 o 
  10   1  -3      303.80      323.33      9.72 o 
  11   1  -3       16.73       13.35      5.21 o 
  12   1  -3      516.10      517.86     11.43 o 
  13   1  -3      192.79      198.10      9.21 o 
  14   1  -3      480.22      496.80     13.26 o 
  15   1  -3     1620.88     1491.50     39.52 o 
  16   1  -3       49.18       52.69     10.29 o 
  17   1  -3       73.58       80.56      9.89 o 
  18   1  -3       17.06       19.97      9.80 o 
  19   1  -3      278.11      315.55     15.75 o 
  20   1  -3        6.01       13.30     10.41 o 
  21   1  -3       71.77       89.02     14.39 o 
  22   1  -3       15.30       22.15     13.30 o 
  23   1  -3        4.70       20.16     14.44 o 
  24   1  -3        1.44        7.11     14.71 o 
   1   2  -3      408.41      412.75      8.52 o 
   2   2  -3      340.80      302.82      9.31 o 
   3   2  -3      210.65      200.20      9.62 o 
   4   2  -3       30.96       24.94      7.36 o 
   5   2  -3      978.63      970.90     15.59 o 
   6   2  -3      441.17      411.10     11.54 o 
   7   2  -3      317.02      324.42     10.54 o 
   8   2  -3       13.67       10.61      4.95 o 
   9   2  -3      118.26       95.51      5.75 o 
  10   2  -3      630.13      655.62     12.77 o 
  11   2  -3      188.59      168.01      7.28 o 
  12   2  -3       30.07       31.83      6.82 o 
  13   2  -3      920.79      921.11     45.61 o 
  14   2  -3        7.48       15.96     11.87 o 
  15   2  -3       22.09        8.29     10.92 o 
  16   2  -3        4.83        3.48     11.10 o 
  17   2  -3       66.77       64.19     11.00 o 
  18   2  -3       34.49       26.42     16.27 o 
  19   2  -3       42.13       33.29     17.43 o 
  20   2  -3       13.35       18.73     15.64 o 
  21   2  -3       17.95       44.03     17.17 o 
  22   2  -3       50.75       49.32     17.93 o 
   1   3  -3       81.00       80.66      8.93 o 
   2   3  -3      274.58      257.65     12.02 o 
   3   3  -3        4.02        1.18      4.45 o 
   4   3  -3        9.18       10.65      7.90 o 
   5   3  -3      282.26      241.31     10.25 o 
   6   3  -3       54.56       69.27      8.79 o 
   7   3  -3      141.82      147.44     12.55 o 
   8   3  -3       13.26        4.27     11.10 o 
   9   3  -3       54.35       54.78     12.67 o 
  10   3  -3       15.41       14.71     11.54 o 
  11   3  -3      380.03      408.54     20.73 o 
  12   3  -3       86.69      116.65     15.78 o 
  13   3  -3       22.99       20.18     12.89 o 
  14   3  -3       51.04       33.66     16.16 o 
  15   3  -3       28.11       27.57     15.63 o 
  16   3  -3       43.21       22.93     17.04 o 
  17   3  -3       15.82        3.08     16.20 o 
  18   3  -3       20.18       14.51     20.01 o 
  19   3  -3        4.81        3.05     21.58 o 
   1   4  -3       29.66       18.43     15.15 o 
   2   4  -3        5.07        0.00     14.35 o 
   3   4  -3        0.07        0.00     14.48 o 
   4   4  -3        6.37        0.00     14.27 o 
   5   4  -3        3.06        0.14     12.15 o 
   6   4  -3       22.65       29.32     12.33 o 
   7   4  -3       16.99       18.82     15.25 o 
   8   4  -3       89.15       91.00     17.46 o 
   9   4  -3       53.10       53.33     15.53 o 
  10   4  -3       17.20       17.77     15.65 o 
  11   4  -3       23.59       33.23     18.42 o 
  12   4  -3       39.37       41.91     19.18 o 
  13   4  -3        4.09        0.00     19.43 o 
  14   4  -3        2.47       10.02     20.49 o 
   2   0  -2    13113.23    15287.29    174.10 o 
   4   0  -2     6148.76     7372.06    101.23 o 
   6   0  -2     2150.01     2458.79     57.40 o 
   8   0  -2     8238.63     9065.01     57.85 o 
  10   0  -2     3588.57     3884.73     70.56 o 
  12   0  -2     1485.53     1481.82     32.94 o 
  14   0  -2     2302.38     2442.58     55.58 o 
  16   0  -2        8.07       13.30      9.16 o 
  18   0  -2        8.08       26.18     10.79 o 
  20   0  -2       13.43       22.96     18.16 o 
  22   0  -2      115.91       81.53     21.64 o 
  24   0  -2       22.31        0.95     20.78 o 
   0   1  -2    18608.34    18411.88    145.80 o 
   1   1  -2     4088.38     3815.02     27.76 o 
   2   1  -2     5999.32     6411.32     40.08 o 
   3   1  -2    19544.46    19275.87    100.71 o 
   4   1  -2      775.30      848.39     11.29 o 
   5   1  -2      755.07      726.91      7.96 o 
   6   1  -2      300.92      297.88      5.69 o 
   7   1  -2     1233.00     1160.89     17.65 o 
   8   1  -2     1666.50     1618.79     31.34 o 
   9   1  -2     1435.97     1342.70     18.12 o 
  10   1  -2       60.84       65.32      5.58 o 
  11   1  -2      538.12      608.29     25.93 o 
  12   1  -2      487.03      529.61     14.63 o 
  13   1  -2       95.91      101.91      9.07 o 
  14   1  -2       17.22       19.66      6.77 o 
  15   1  -2      277.65      311.33     12.72 o 
  16   1  -2      441.82      462.65     15.93 o 
  17   1  -2       95.03       96.23      9.84 o 
  18   1  -2       62.66       68.96      8.85 o 
  19   1  -2      105.42      113.11     11.48 o 
  20   1  -2       27.67       25.81     10.86 o 
  21   1  -2       44.81       46.39     13.38 o 
  22   1  -2       16.24       14.23     13.62 o 
  23   1  -2        5.99       16.61     14.05 o 
  24   1  -2       95.50      110.49     14.89 o 
   0   2  -2     4430.99     4423.59     38.04 o 
   1   2  -2      131.23      124.90     21.00 o 
   2   2  -2      381.69      370.98     10.53 o 
   3   2  -2     1873.25     1956.57     40.77 o 
   4   2  -2      992.63     1000.20     17.15 o 
   5   2  -2      476.96      453.70     13.10 o 
   6   2  -2       42.35       34.10      5.20 o 
   7   2  -2       80.17       74.02      5.85 o 
   8   2  -2     1512.78     1469.85     20.66 o 
   9   2  -2      173.42      160.26      7.40 o 
  10   2  -2      103.34      117.14      6.66 o 
  11   2  -2      311.94      293.19     11.44 o 
  12   2  -2      490.55      455.03     15.43 o 
  13   2  -2     1782.47     1770.38     34.70 o 
  15   2  -2      183.37      178.02     15.07 o 
  16   2  -2       93.10       89.85     12.58 o 
  17   2  -2       22.70       34.35     15.10 o 
  18   2  -2        3.86        0.00     12.74 o 
  19   2  -2       59.62       51.61     15.66 o 
  20   2  -2       31.39       36.06     15.94 o 
  21   2  -2       93.12      111.41     18.80 o 
  22   2  -2      120.96      144.44     18.58 o 
   0   3  -2      168.91      222.65     19.89 o 
   1   3  -2      145.54      149.91     10.77 o 
   2   3  -2       54.03       54.39      8.47 o 
   3   3  -2      206.45      193.95     10.51 o 
   4   3  -2       31.22       24.82      9.80 o 
   5   3  -2      139.24      118.86     12.01 o 
   6   3  -2      233.37      214.44     13.88 o 
   7   3  -2       52.55       57.27     10.57 o 
   8   3  -2       97.24      134.19     13.37 o 
   9   3  -2       13.23       11.83     11.24 o 
  10   3  -2        4.49       16.19     11.83 o 
  11   3  -2      422.36      459.68     21.70 o 
  12   3  -2      423.57      391.96     20.77 o 
  13   3  -2       24.41       17.39     12.98 o 
  14   3  -2       20.85        9.26     15.97 o 
  15   3  -2       18.58        6.02     16.04 o 
  16   3  -2       20.06       30.86     16.73 o 
  17   3  -2        5.15        8.44     16.40 o 
  18   3  -2        6.81        2.48     17.01 o 
  19   3  -2        9.28        0.00     21.41 o 
   0   4  -2      138.05      159.76     37.81 o 
   1   4  -2       57.59       53.57     13.89 o 
   2   4  -2      102.68       97.26     16.00 o 
   3   4  -2        0.99        0.00     14.52 o 
   4   4  -2      110.66      123.72     16.01 o 
   5   4  -2        9.57        7.32     11.49 o 
   6   4  -2        0.38        1.87     12.33 o 
   7   4  -2       14.81       27.54     14.66 o 
   8   4  -2      100.85      114.72     16.43 o 
   9   4  -2        6.06        5.06     15.38 o 
  10   4  -2       82.83       97.92     20.39 o 
  11   4  -2       50.40       28.05     18.24 o 
  12   4  -2       13.10       10.76     19.03 o 
  13   4  -2        0.72        2.34     19.46 o 
  14   4  -2        2.62       25.58     18.30 o 
   4   0  -1     4621.19     5276.54    108.30 o 
   6   0  -1     8391.43     9059.15    111.00 o 
   8   0  -1     3087.12     3223.39     49.55 o 
  12   0  -1      410.44      431.50     21.54 o 
  14   0  -1      178.15      182.93     17.57 o 
  16   0  -1      203.71      236.78     14.76 o 
  18   0  -1      469.13      513.27     28.75 o 
  20   0  -1      144.12      158.71     17.69 o 
  22   0  -1      227.45      303.61     30.59 o 
  24   0  -1       26.83       36.89     21.41 o 
   1   1  -1      518.54      495.14      7.39 o 
   2   1  -1    18370.46    19426.36    130.50 o 
   3   1  -1    11705.13    11336.43     81.29 o 
   4   1  -1      332.27      326.19      5.46 o 
   5   1  -1     2310.85     2234.27     17.14 o 
   6   1  -1      736.77      816.48     10.50 o 
   7   1  -1     2231.02     2320.39     22.19 o 
   8   1  -1        5.41        9.53      4.42 o 
   9   1  -1      685.78      633.87     13.79 o 
  11   1  -1     4100.19     4066.78     68.45 o 
  12   1  -1      314.55      310.08      9.21 o 
  13   1  -1      564.14      585.39     13.17 o 
  14   1  -1       47.78       48.74      6.51 o 
  15   1  -1       54.93       37.90      6.68 o 
  16   1  -1      350.72      334.80     13.43 o 
  17   1  -1       21.09       42.27      8.08 o 
  18   1  -1       19.93       18.94      7.73 o 
  19   1  -1       25.85       37.63      8.76 o 
  20   1  -1       22.53       23.31     10.40 o 
  21   1  -1       58.55       67.88     13.00 o 
  22   1  -1       83.19       82.95     12.69 o 
  23   1  -1       41.97       40.80     12.82 o 
  24   1  -1        2.00       15.79     13.94 o 
   1   2  -1      788.77      767.77     16.40 o 
   2   2  -1       21.40       25.46      4.65 o 
   3   2  -1     1296.16     1170.85     13.14 o 
   4   2  -1      544.94      501.76     13.78 o 
   6   2  -1      692.70      705.38     14.62 o 
   7   2  -1       55.95       47.95      5.34 o 
   8   2  -1      220.07      216.17      7.87 o 
   9   2  -1      278.06      263.68      9.37 o 
  10   2  -1       39.38       39.09      5.23 o 
  11   2  -1       86.83       85.17      6.34 o 
  12   2  -1       12.13       21.20      6.48 o 
  13   2  -1      771.74      737.01     34.26 o 
  14   2  -1     1355.05     1323.41     31.33 o 
  15   2  -1      234.82      229.60     13.39 o 
  16   2  -1       29.24       24.92      9.22 o 
  17   2  -1       25.01       28.23     11.33 o 
  18   2  -1      152.03      134.64     16.79 o 
  19   2  -1       61.80       78.66     16.17 o 
  20   2  -1        6.62       11.17     15.44 o 
  21   2  -1       48.06       49.58     16.60 o 
  22   2  -1       24.75       53.33     17.24 o 
   1   3  -1      368.17      339.73     18.31 o 
   2   3  -1      276.35      286.07     12.13 o 
   3   3  -1      503.93      471.75     13.42 o 
   5   3  -1      104.06       93.62     11.11 o 
   6   3  -1      165.75      164.00     12.81 o 
   7   3  -1       79.28       81.76     11.26 o 
   8   3  -1       28.79       13.43     10.66 o 
   9   3  -1       11.98        0.00     11.39 o 
  10   3  -1        0.89        6.41     11.81 o 
  11   3  -1      160.80      182.33     16.46 o 
  12   3  -1      144.04      178.03     17.83 o 
  13   3  -1      233.43      243.81     21.72 o 
  14   3  -1        5.07       10.70     16.29 o 
  15   3  -1       50.40       45.64     16.28 o 
  16   3  -1        4.50       10.80     16.43 o 
  17   3  -1        1.35        0.92     16.26 o 
  18   3  -1       17.12        0.00     17.35 o 
  19   3  -1       34.11       13.76     21.09 o 
   1   4  -1       31.87       17.45     13.61 o 
   2   4  -1        6.66        1.05     14.64 o 
   3   4  -1       27.74       13.75     15.23 o 
   4   4  -1       12.76       14.79     13.48 o 
   5   4  -1        4.82        0.00     13.34 o 
   6   4  -1       11.98       13.73     11.63 o 
   7   4  -1        3.45       21.19     14.37 o 
   8   4  -1       39.45       31.74     15.37 o 
   9   4  -1       55.50       63.30     16.44 o 
  10   4  -1        2.61        1.64     18.40 o 
  11   4  -1       35.60       16.69     18.42 o 
  12   4  -1        0.01        0.00     19.34 o 
  13   4  -1        0.26        0.00     17.67 o 
  14   4  -1       11.98       31.21     18.52 o 
   4   0   0     4112.92     4579.03     77.89 o 
   6   0   0        3.44        1.85      5.27 o 
   8   0   0     1579.63     1472.98     23.10 o 
  10   0   0        3.46        0.00      8.11 o 
  12   0   0     4515.59     4984.06     82.29 o 
  14   0   0        1.39       20.42     12.56 o 
  16   0   0      898.15      931.40     33.78 o 
  18   0   0       20.91       29.56     11.24 o 
  20   0   0        9.83       19.61     13.99 o 
  22   0   0        0.01       21.87     17.64 o 
  24   0   0       84.80       84.41     23.31 o 
   0   1   0       12.66        9.95      3.49 o 
   1   1   0     3879.06     3391.75     18.55 o 
   2   1   0     2315.25     2496.57     17.06 o 
   3   1   0     3305.16     2959.93     23.17 o 
   4   1   0       77.00       76.73      3.38 o 
   5   1   0     3054.92     2669.88     22.91 o 
   6   1   0      493.41      425.50      8.04 o 
   7   1   0     2228.67     2161.99     25.43 o 
   8   1   0       14.26        5.83      3.80 o 
   9   1   0       28.25       33.78      4.79 o 
  10   1   0     3144.44     3247.71     36.36 o 
  11   1   0     5296.49     5367.31     65.33 o 
  12   1   0       43.19       49.52      6.16 o 
  13   1   0     1081.83     1150.64     15.32 o 
  14   1   0       90.97      110.48      8.03 o 
  15   1   0       32.29       29.07      6.85 o 
  16   1   0        3.74       11.36      7.22 o 
  17   1   0       54.63       52.49      8.07 o 
  18   1   0      155.28      191.84     10.18 o 
  19   1   0        3.87        8.22      7.58 o 
  20   1   0        2.82        1.77     10.53 o 
  21   1   0      123.93      107.63     12.79 o 
  22   1   0       40.60       64.72     12.77 o 
  23   1   0       25.94       21.28     12.94 o 
  24   1   0        1.80        7.71     13.89 o 
   0   2   0     2467.80     2396.42     40.09 o 
   1   2   0     1213.88     1148.28     18.55 o 
   2   2   0       14.68       14.67      5.58 o 
   3   2   0      459.76      418.34     13.09 o 
   4   2   0      979.51     1024.09     17.38 o 
   5   2   0       46.78       57.45      7.47 o 
   6   2   0       23.09       14.83      7.39 o 
   7   2   0      328.40      318.20     11.90 o 
   8   2   0     1206.50     1090.75     20.52 o 
   9   2   0      412.64      381.97      9.33 o 
  10   2   0       18.63       14.15      4.56 o 
  11   2   0       22.77       16.81      4.26 o 
  12   2   0      147.19      142.80      7.66 o 
  13   2   0       79.89       90.92      9.92 o 
  14   2   0        5.76       37.08     11.98 o 
  15   2   0      320.86      291.67     13.97 o 
  16   2   0      277.83      282.77     15.74 o 
  17   2   0       11.35        7.23     11.21 o 
  18   2   0        0.00       15.14     14.80 o 
  19   2   0        0.04        0.00     14.73 o 
  20   2   0        1.10        6.20     15.78 o 
  21   2   0        7.54        2.73     16.44 o 
  22   2   0        0.38       11.19     16.52 o 
   0   3   0       45.35       47.94     12.65 o 
   1   3   0      534.35      460.41     16.49 o 
   2   3   0       78.69       87.80     10.76 o 
   3   3   0      641.44      604.03     15.95 o 
   4   3   0       22.02       25.52      6.02 o 
   5   3   0      154.28      140.45     12.00 o 
   6   3   0      176.88      194.67     13.12 o 
   7   3   0       75.32       87.65     12.77 o 
   8   3   0        8.16        0.00     11.06 o 
   9   3   0       14.74        4.86     11.53 o 
  10   3   0       71.15       67.43     12.22 o 
  11   3   0        3.47        7.72     11.18 o 
  12   3   0        9.79       33.50     13.58 o 
  13   3   0      585.57      509.97     26.77 o 
  14   3   0       18.69       12.00     15.78 o 
  15   3   0       25.91       34.96     15.72 o 
  16   3   0        0.04        0.00     15.81 o 
  17   3   0        0.80        7.90     16.12 o 
  18   3   0        1.46       11.75     16.47 o 
  19   3   0       39.42       26.85     20.74 o 
   0   4   0       40.23       35.97     24.32 o 
   1   4   0       11.00        0.00     14.91 o 
   2   4   0        2.66        0.00     14.38 o 
   3   4   0        0.26        0.00     14.59 o 
   4   4   0       44.09       34.44     13.03 o 
   5   4   0       22.18       16.98     12.74 o 
   6   4   0        3.59        0.00     13.38 o 
   7   4   0        1.82       18.33     14.01 o 
   8   4   0      157.62      182.17     18.87 o 
   9   4   0      138.99      125.00     21.63 o 
  10   4   0        0.00        6.38     18.76 o 
  11   4   0        5.80        0.00     18.48 o 
  12   4   0        0.86        0.87     17.13 o 
  13   4   0        1.44        0.00     17.57 o 
  14   4   0        0.23        0.16     18.30 o 
   4   0   1     4622.11     5269.88     62.86 o 
   6   0   1     8385.15     9188.41    131.91 o 
   8   0   1     3094.05     3247.73     47.18 o 
  10   0   1      551.39      648.68     18.40 o 
  12   0   1      419.70      421.17     17.82 o 
  14   0   1      176.80      205.31     15.44 o 
  16   0   1      206.12      238.47     17.50 o 
  18   0   1      475.49      500.90     22.97 o 
  20   0   1      146.57      144.36     15.25 o 
  22   0   1      228.60      283.20     24.92 o 
  24   0   1       27.06       46.37     27.82 o 
   1   1   1      562.11      552.68      6.80 o 
   2   1   1    18359.08    19530.43     59.14 o 
   3   1   1    11674.04    11435.40     34.23 o 
   4   1   1      327.01      331.80      7.26 o 
   5   1   1     2306.52     2230.23     14.11 o 
   6   1   1      737.08      778.13      9.66 o 
   7   1   1     2212.90     2366.76     15.57 o 
   8   1   1        5.26        8.59      4.16 o 
   9   1   1      675.19      618.67     11.69 o 
  11   1   1     4047.95     4083.11     37.21 o 
  12   1   1      314.92      313.14      9.30 o 
  13   1   1      556.03      564.85     12.92 o 
  14   1   1       48.45       64.34      6.58 o 
  15   1   1       57.30       51.84      7.26 o 
  16   1   1      349.20      350.59     10.95 o 
  17   1   1       24.31       28.18      7.25 o 
  18   1   1       18.13       13.77      6.95 o 
  19   1   1       25.08       32.41      8.63 o 
  20   1   1       21.65       20.55     10.62 o 
  21   1   1       59.31       53.19     11.76 o 
  22   1   1       82.77      104.11     12.79 o 
  23   1   1       40.89       32.76     12.52 o 
  24   1   1        2.06        6.86     13.70 o 
   1   2   1      803.65      804.22     15.67 o 
   2   2   1       22.42       32.94      6.42 o 
   3   2   1     1281.02     1173.69     16.66 o 
   4   2   1      547.53      509.80     10.98 o 
   5   2   1      442.94      387.43     12.39 o 
   6   2   1      688.46      730.95     16.27 o 
   7   2   1       57.61       44.92      7.23 o 
   8   2   1      218.56      242.25     10.14 o 
   9   2   1      268.01      230.64     11.41 o 
  10   2   1       40.09       37.12      3.98 o 
  11   2   1       92.97       79.28      6.40 o 
  12   2   1       11.85       10.52      6.03 o 
  13   2   1      772.29      776.53     15.67 o 
  14   2   1     1354.74     1454.41     34.56 o 
  15   2   1      222.26      183.55     10.97 o 
  16   2   1       27.05       19.48      9.27 o 
  17   2   1       23.61       30.13     13.70 o 
  18   2   1      150.24      124.95     16.65 o 
  19   2   1       63.61       67.64     16.01 o 
  20   2   1        6.39        7.67     18.27 o 
  21   2   1       48.76       57.22     17.22 o 
  22   2   1       24.66       29.12     16.81 o 
   1   3   1      378.37      381.92     13.92 o 
   2   3   1      277.31      287.30     14.31 o 
   3   3   1      516.20      516.33     19.87 o 
   4   3   1       66.19       46.86      7.72 o 
   5   3   1      104.97       96.78     11.89 o 
   6   3   1      167.23      159.39     12.85 o 
   7   3   1       76.02       88.13     12.77 o 
   8   3   1       28.75       42.04     11.85 o 
   9   3   1       12.27        4.11     10.90 o 
  10   3   1        1.22       11.62     11.41 o 
  11   3   1      167.50      202.24     14.59 o 
  12   3   1      143.67      151.84     15.75 o 
  13   3   1      231.78      214.99     21.12 o 
  14   3   1        4.91        5.76     16.01 o 
  15   3   1       53.21       46.82     16.88 o 
  16   3   1        4.43        1.35     15.62 o 
  17   3   1        1.34        0.00     16.14 o 
  18   3   1       16.88        6.55     17.12 o 
  19   3   1       34.02       32.26     18.02 o 
   1   4   1       32.15       17.60     18.25 o 
   2   4   1        6.63       11.49     15.57 o 
   3   4   1       27.76        5.27     14.38 o 
   4   4   1       12.62       15.27     12.13 o 
   5   4   1        4.95        2.34     12.28 o 
   6   4   1       12.18        6.75     13.02 o 
   7   4   1        3.20        3.86     16.79 o 
   8   4   1       39.75       31.82     17.43 o 
   9   4   1       55.34       66.07     18.90 o 
  10   4   1        2.95        6.30     19.10 o 
  11   4   1       34.52       40.11     17.61 o 
  12   4   1        0.00        0.00     17.41 o 
  13   4   1        0.24        0.00     17.56 o 
  14   4   1       12.07       17.85     18.66 o 
   2   0   2    13109.95    14805.52    176.94 o 
   6   0   2     2146.89     2413.03     41.41 o 
   8   0   2     8218.96     9066.26     70.38 o 
  10   0   2     3592.32     3835.72     42.71 o 
  12   0   2     1487.91     1434.16     26.46 o 
  14   0   2     2310.65     2477.52     36.82 o 
  16   0   2        7.51        0.00     10.48 o 
  18   0   2        8.54        5.72     12.28 o 
  20   0   2       11.13       22.23     10.44 o 
  22   0   2      114.84      127.74     39.86 o 
  24   0   2       22.25        0.00     27.50 o 
   0   1   2    18632.06    18523.69     54.43 o 
   1   1   2     4139.98     3850.84     26.82 o 
   2   1   2     5995.11     6385.21     44.41 o 
   3   1   2    19653.06    19111.52     71.06 o 
   4   1   2      782.18      874.85     10.43 o 
   5   1   2      750.11      717.34      9.54 o 
   6   1   2      302.49      298.82      5.43 o 
   7   1   2     1244.58     1202.30     12.98 o 
   8   1   2     1662.14     1719.91     22.57 o 
   9   1   2     1428.06     1430.48     19.61 o 
  10   1   2       62.88       76.15      5.18 o 
  11   1   2      559.10      622.27     18.09 o 
  12   1   2      488.64      518.88     12.87 o 
  13   1   2       92.33       96.16      6.17 o 
  14   1   2       17.73       16.11      5.42 o 
  15   1   2      286.64      306.00     11.38 o 
  16   1   2      443.61      467.07     13.23 o 
  17   1   2       87.93       77.20      7.76 o 
  18   1   2       63.88       70.26      7.50 o 
  19   1   2      104.07      105.17     11.40 o 
  20   1   2       27.54       24.99      9.87 o 
  21   1   2       42.87       23.93     11.57 o 
  22   1   2       16.26        5.33     11.84 o 
  23   1   2        6.26        2.90     12.63 o 
  24   1   2       96.01       66.87     15.24 o 
   0   2   2     4415.68     4459.87     55.09 o 
   1   2   2      129.33      145.52     29.85 o 
   2   2   2      382.86      367.95     11.18 o 
   3   2   2     1907.16     1987.35     31.33 o 
   4   2   2     1006.68     1008.69     22.83 o 
   5   2   2      505.23      447.11     14.96 o 
   6   2   2       42.17       49.30      9.75 o 
   7   2   2       76.87       75.92      9.58 o 
   8   2   2     1513.98     1489.77     28.86 o 
   9   2   2      172.63      167.42     10.43 o 
  10   2   2      102.96       96.02      6.81 o 
  11   2   2      302.85      307.83     15.85 o 
  12   2   2      491.76      471.01     11.67 o 
  13   2   2     1768.84     1686.70     23.18 o 
  14   2   2       85.45      112.66      9.63 o 
  15   2   2      186.28      170.29     12.24 o 
  16   2   2       93.52       91.24     10.59 o 
  17   2   2       21.93        5.09     14.09 o 
  18   2   2        3.61        0.02     14.71 o 
  19   2   2       59.64       68.15     16.08 o 
  20   2   2       31.09       20.09     15.60 o 
  21   2   2       92.68       79.05     16.88 o 
  22   2   2      121.89      130.31     19.11 o 
   0   3   2      168.51      199.88     16.28 o 
   1   3   2      141.30      128.06     10.63 o 
   2   3   2       54.96       76.30     10.30 o 
   3   3   2      194.54      186.93     12.30 o 
   4   3   2       32.88       28.50      8.46 o 
   5   3   2      139.83      125.34     12.59 o 
   6   3   2      233.73      233.10     14.23 o 
   7   3   2       58.43       73.98     12.38 o 
   8   3   2       96.60      130.11     13.21 o 
   9   3   2       13.55        5.20     11.07 o 
  10   3   2        4.38        0.00      9.88 o 
  11   3   2      408.80      421.43     19.80 o 
  12   3   2      425.60      409.81     24.82 o 
  13   3   2       24.86       23.42     16.45 o 
  14   3   2       20.36       20.64     16.29 o 
  15   3   2       16.46       33.88     16.09 o 
  16   3   2       19.96       20.74     16.16 o 
  17   3   2        5.62       15.91     16.61 o 
  18   3   2        6.79       11.47     17.56 o 
  19   3   2        9.62       11.27     18.15 o 
   0   4   2      135.72       98.80     37.55 o 
   1   4   2       59.06       40.43     19.95 o 
   2   4   2      102.69       79.23     20.63 o 
   3   4   2        0.96        0.00     13.63 o 
   4   4   2      109.72      102.74     14.13 o 
   5   4   2        9.18        5.84     12.34 o 
   6   4   2        0.53        0.00     12.52 o 
   7   4   2       14.61       12.55     16.38 o 
   8   4   2      100.10       92.64     23.86 o 
   9   4   2        6.36        9.26     21.97 o 
  10   4   2       82.72       98.48     20.18 o 
  11   4   2       50.18       35.97     17.42 o 
  12   4   2       13.34        4.58     17.62 o 
  13   4   2        0.81        0.00     17.51 o 
  14   4   2        2.63       26.40     18.72 o 
   2   0   3       45.08       35.45      2.36 o 
   4   0   3      685.16      658.92     10.15 o 
   6   0   3      366.80      354.56      8.33 o 
   8   0   3       48.47       54.69      6.20 o 
  10   0   3    14891.69    16541.88    150.43 o 
  12   0   3      528.61      482.83     14.42 o 
  14   0   3     2025.78     2114.96     37.98 o 
  16   0   3      301.50      308.78     16.86 o 
  18   0   3      417.64      369.00     19.51 o 
  20   0   3      138.26      151.41     15.19 o 
  22   0   3        4.23        1.22     22.24 o 
  24   0   3        4.75        9.45     28.31 o 
   1   1   3    13538.20    12985.31     33.89 o 
   2   1   3     1190.46     1229.60     18.80 o 
   3   1   3    16681.81    15815.17     65.54 o 
   4   1   3       52.51       60.50      3.76 o 
   5   1   3      181.97      183.08      5.14 o 
   6   1   3       80.65       91.58      4.23 o 
   7   1   3     1076.55      956.47     13.44 o 
   8   1   3       35.10       34.29      3.59 o 
   9   1   3     1181.54     1182.21     15.76 o 
  10   1   3      304.89      328.08      8.27 o 
  11   1   3       14.21        7.58      4.74 o 
  12   1   3      517.72      519.08     10.77 o 
  13   1   3      195.55      194.81     10.90 o 
  14   1   3      481.77      484.59     10.12 o 
  15   1   3     1593.50     1438.49     23.78 o 
  16   1   3       49.97       37.74      7.68 o 
  17   1   3       76.55       70.72      7.72 o 
  18   1   3       16.49       16.62      7.95 o 
  19   1   3      282.30      302.89     14.85 o 
  20   1   3        7.17        2.20     10.02 o 
  21   1   3       73.55       62.28     11.99 o 
  22   1   3       15.45       38.30     11.92 o 
  23   1   3        4.81        2.99     12.55 o 
  24   1   3        1.39        0.00     19.30 o 
   1   2   3      427.02      430.65     12.09 o 
   2   2   3      339.16      338.24     11.86 o 
   3   2   3      196.52      212.22     11.33 o 
   4   2   3       31.10       31.81      7.79 o 
   5   2   3      967.48      955.90     32.67 o 
   6   2   3      436.70      415.37     16.33 o 
   7   2   3      316.44      321.07     14.70 o 
   8   2   3       13.72       34.93     10.28 o 
   9   2   3      120.14      120.45      9.31 o 
  10   2   3      631.68      666.13     16.61 o 
  11   2   3      189.06      177.17     10.44 o 
  12   2   3       28.27       24.94      6.32 o 
  13   2   3      927.55      881.80     28.73 o 
  14   2   3        5.83       10.19      5.55 o 
  15   2   3       24.18        0.00      8.74 o 
  16   2   3        4.61        0.00     10.73 o 
  17   2   3       68.30       39.20     15.08 o 
  18   2   3       34.26       36.91     14.49 o 
  19   2   3       41.04       43.70     16.03 o 
  20   2   3       13.42       21.26     15.34 o 
  21   2   3       18.32       14.40     18.79 o 
  22   2   3       50.95       49.99     17.89 o 
   1   3   3       79.37       82.37     11.23 o 
   2   3   3      273.67      253.78     13.13 o 
   3   3   3        5.16        0.00      8.04 o 
   4   3   3        7.47        5.09      8.17 o 
   5   3   3      279.94      285.73     19.81 o 
   6   3   3       54.98      100.55     20.24 o 
   7   3   3      137.84      121.09     13.06 o 
   8   3   3       13.79       13.46     10.58 o 
   9   3   3       53.94       50.69     11.99 o 
  10   3   3       15.86       22.78     10.46 o 
  11   3   3      386.09      431.90     19.75 o 
  12   3   3       87.79      125.62     15.85 o 
  13   3   3       22.62       43.67     16.73 o 
  14   3   3       51.58       34.86     16.64 o 
  15   3   3       30.44       21.58     15.85 o 
  16   3   3       43.14       22.30     17.31 o 
  17   3   3       15.58       11.74     16.65 o 
  18   3   3       20.24       28.04     18.22 o 
  19   3   3        4.64        1.00     18.07 o 
   1   4   3       29.50       10.49     20.63 o 
   2   4   3        5.18       14.70     18.92 o 
   3   4   3        0.09        1.19     14.85 o 
   4   4   3        6.53        7.05     14.89 o 
   5   4   3        3.03        0.00     13.86 o 
   6   4   3       23.03        0.00     16.78 o 
   7   4   3       16.65       12.14     17.14 o 
   8   4   3       89.36       85.76     20.73 o 
   9   4   3       53.76       59.62     22.44 o 
  10   4   3       17.49       13.66     18.88 o 
  11   4   3       23.46        0.84     19.47 o 
  12   4   3       39.56       41.88     20.79 o 
  13   4   3        3.93        1.28     18.13 o 
  14   4   3        2.47        7.24     18.59 o 
   0   0   4    29968.20    33503.36    232.50 o 
   2   0   4      479.31      438.84      7.58 o 
   4   0   4    29238.12    31573.57    243.56 o 
   6   0   4    12651.75    13261.20    137.82 o 
   8   0   4    11636.30    12827.39    158.97 o 
  10   0   4      713.40      857.17     20.46 o 
  12   0   4      212.00      177.89      9.97 o 
  14   0   4        3.80        9.30      7.86 o 
  16   0   4      788.16      836.81     24.05 o 
  18   0   4      633.21      654.41     23.95 o 
  20   0   4       14.30       11.76     11.06 o 
  22   0   4       11.83        1.15     23.34 o 
  24   0   4       96.00       74.30     48.89 o 
   0   1   4    19140.32    19419.89     76.45 o 
   1   1   4    13800.79    13360.56     42.37 o 
   2   1   4      878.94      938.51     10.80 o 
   3   1   4     5535.44     5303.07     33.85 o 
   4   1   4      106.48      120.83      4.14 o 
   5   1   4     1012.88     1093.23     10.16 o 
   6   1   4     1482.91     1614.08     14.71 o 
   7   1   4     1887.91     1808.36     25.23 o 
   8   1   4     1237.07     1335.70     19.02 o 
   9   1   4      360.68      357.40     11.12 o 
  10   1   4     1106.33     1139.61     16.28 o 
  11   1   4       58.56       55.75      5.88 o 
  12   1   4      100.38       88.86      5.79 o 
  13   1   4      530.92      458.90     13.70 o 
  14   1   4       21.17       25.10      4.61 o 
  15   1   4     1677.83     1550.96     31.96 o 
  16   1   4      992.21     1045.57     17.06 o 
  17   1   4       44.84       37.89      8.54 o 
  18   1   4        8.22        9.64     10.40 o 
  19   1   4      222.64      235.96     13.84 o 
  20   1   4        6.98        3.03     10.04 o 
  21   1   4      109.19      127.80     12.22 o 
  22   1   4       15.52       22.92     11.69 o 
  23   1   4        6.04        3.68     12.78 o 
  24   1   4        0.49       11.50     24.69 o 
   0   2   4     1546.44     1526.75     32.22 o 
   1   2   4      211.71      238.83     14.95 o 
   2   2   4     1380.51     1445.55     32.32 o 
   3   2   4     1818.48     1887.03     36.14 o 
   4   2   4     2096.53     2201.70     34.56 o 
   5   2   4     1497.08     1628.70     43.37 o 
   6   2   4      457.30      437.18     22.26 o 
   7   2   4      443.83      434.05     20.89 o 
   8   2   4      602.78      677.39     16.86 o 
   9   2   4      118.26       94.87      8.47 o 
  10   2   4      143.49      146.76     13.58 o 
  11   2   4       38.96       31.91      4.76 o 
  12   2   4      312.49      256.07     21.36 o 
  13   2   4       30.72       33.95      9.22 o 
  14   2   4       13.87        8.66      8.66 o 
  15   2   4       91.89       65.50     11.62 o 
  16   2   4       21.04        0.00     13.93 o 
  17   2   4       61.22       64.10     15.35 o 
  18   2   4        9.26       15.09     13.79 o 
  19   2   4        6.10        4.64     14.84 o 
  20   2   4       84.00       92.23     16.80 o 
  21   2   4        1.23        1.38     19.07 o 
  22   2   4        0.72        0.00     17.44 o 
   0   3   4       48.56       53.11     14.80 o 
   1   3   4      166.95      161.38     12.30 o 
   2   3   4       23.91       35.56      9.93 o 
   3   3   4        9.48        5.35      9.02 o 
   4   3   4       16.51        5.86      8.34 o 
   5   3   4      313.51      302.09     18.87 o 
   6   3   4      353.37      357.33     21.58 o 
   7   3   4       73.64       85.54     14.29 o 
   8   3   4       25.18       41.83     11.19 o 
   9   3   4      217.72      211.07     15.66 o 
  10   3   4       37.03       56.11     10.78 o 
  11   3   4      234.21      260.43     18.09 o 
  12   3   4       33.55       40.47     14.15 o 
  13   3   4      111.12       76.35     17.74 o 
  14   3   4       14.74       20.82     16.63 o 
  15   3   4       42.25       32.97     16.77 o 
  16   3   4       84.73       80.72     18.38 o 
  17   3   4       25.54       31.65     16.90 o 
  18   3   4        2.99        0.00     17.61 o 
  19   3   4        2.18        0.00     19.01 o 
   0   4   4      355.96      347.00     36.47 o 
   1   4   4       28.54       31.13     17.79 o 
   2   4   4       20.98       24.20     15.50 o 
   3   4   4       36.46       21.40     16.16 o 
   4   4   4      102.30      108.12     18.18 o 
   5   4   4        8.23        0.00     14.92 o 
   6   4   4        4.99        9.13     18.02 o 
   7   4   4        0.76        2.31     17.07 o 
   8   4   4       30.67       24.50     19.17 o 
   9   4   4       48.89       54.31     18.14 o 
  10   4   4        0.21       12.06     17.84 o 
  11   4   4       10.53       14.92     17.78 o 
  12   4   4       95.54       86.94     22.17 o 
  13   4   4       12.97        9.51     20.68 o 
  14   4   4        1.25        0.00     21.28 o 
   2   0   5     3202.17     3070.00     52.38 o 
   4   0   5     3233.07     3558.24     22.04 o 
   6   0   5       17.64       18.56      4.21 o 
   8   0   5      243.84      279.49      9.34 o 
  10   0   5     2932.54     3301.45     72.97 o 
  12   0   5     1327.96     1293.86     25.58 o 
  14   0   5      151.39      138.95     10.13 o 
  16   0   5      308.19      321.76     21.36 o 
  18   0   5      715.25      771.88     25.08 o 
  20   0   5        9.44        0.62     11.26 o 
  22   0   5       28.40        0.00     25.22 o 
  24   0   5      112.22      122.31     29.76 o 
   1   1   5     5624.18     5484.98     24.64 o 
   2   1   5    12730.96    13034.52     76.75 o 
   3   1   5      846.50      776.51     10.13 o 
   4   1   5       92.57      103.82      4.25 o 
   5   1   5      493.05      455.32      8.18 o 
   6   1   5      379.40      434.29      8.62 o 
   7   1   5     5021.63     5428.37     54.01 o 
   8   1   5     2316.44     2596.52     22.77 o 
   9   1   5      194.12      190.03      9.10 o 
  10   1   5     1829.67     2002.77     24.56 o 
  11   1   5      419.63      441.34     14.07 o 
  12   1   5      132.36      135.09     10.33 o 
  13   1   5      208.52      185.48     11.48 o 
  14   1   5      131.24      116.28      6.08 o 
  15   1   5     1055.89      975.25     30.46 o 
  16   1   5      185.56      183.79      8.34 o 
  17   1   5       95.16      100.26     10.05 o 
  18   1   5      155.94      121.04     12.40 o 
  19   1   5      229.81      226.88     13.92 o 
  20   1   5       22.62       26.11      9.82 o 
  21   1   5       50.77       45.01     10.67 o 
  22   1   5       76.61       75.10     12.41 o 
  23   1   5       22.00       19.79     16.16 o 
  24   1   5        0.67       10.86     23.62 o 
   1   2   5        8.42       21.13      7.96 o 
   2   2   5     1052.27     1228.04     47.78 o 
   3   2   5     6299.87     6168.69     57.67 o 
   4   2   5     1437.21     1558.83     30.59 o 
   5   2   5      727.79      736.27     25.11 o 
   6   2   5      196.28      225.60     17.64 o 
   7   2   5      141.81      163.61     16.41 o 
   8   2   5      373.04      361.85     17.06 o 
   9   2   5       86.27       94.67     15.59 o 
  10   2   5      449.87      480.45     22.18 o 
  11   2   5      173.30      157.33      8.16 o 
  12   2   5        4.94        7.46      6.37 o 
  13   2   5      205.00      227.69     15.33 o 
  14   2   5       22.36       27.60      8.02 o 
  15   2   5      286.64      262.98     19.77 o 
  16   2   5       11.53        8.66     13.95 o 
  17   2   5        9.58       12.99     14.19 o 
  18   2   5       48.45       49.89     16.19 o 
  19   2   5        6.73       13.51     15.47 o 
  20   2   5       25.17       30.86     15.82 o 
  21   2   5       44.71       42.79     17.04 o 
  22   2   5       21.80       18.88     21.14 o 
   1   3   5      142.98      146.97     12.60 o 
   2   3   5       75.77       83.37     10.78 o 
   3   3   5      102.08      100.44     11.28 o 
   4   3   5       30.35       48.37     10.11 o 
   5   3   5      209.91      202.74     14.84 o 
   6   3   5       14.84       31.88     16.66 o 
   7   3   5      192.60      181.68     20.42 o 
   8   3   5       48.27       47.91     19.08 o 
   9   3   5      264.32      231.03     22.36 o 
  10   3   5       95.76      100.42     14.32 o 
  11   3   5       96.31      111.86     15.54 o 
  12   3   5       40.61       38.49     14.27 o 
  13   3   5       79.31       69.81     14.71 o 
  14   3   5      113.10      127.18     18.94 o 
  15   3   5       92.56       99.81     19.10 o 
  16   3   5       30.52       28.45     17.65 o 
  17   3   5       46.71       67.99     18.03 o 
  18   3   5        7.12       16.06     17.72 o 
  19   3   5        4.14       16.68     18.22 o 
   1   4   5        3.64        7.36     17.18 o 
   2   4   5       14.75       18.66     14.02 o 
   3   4   5       13.46       17.21     15.21 o 
   4   4   5       45.02       38.68     16.17 o 
   5   4   5       10.32        4.58     19.15 o 
   6   4   5       12.55        6.94     18.93 o 
   7   4   5        1.28        2.08     18.95 o 
   8   4   5       18.13       24.04     17.19 o 
   9   4   5       29.93        8.85     17.70 o 
  10   4   5       63.07       46.26     19.57 o 
  11   4   5       54.49       31.00     17.81 o 
  12   4   5       51.87       61.98     19.19 o 
  13   4   5        6.73        3.06     18.18 o 
  14   4   5        2.00        1.58     19.37 o 
   0   0   6    14544.35    17014.00    150.58 o 
   2   0   6      719.35      782.14     14.05 o 
   4   0   6     5347.03     5401.43     35.86 o 
   6   0   6     3707.87     3956.95     63.73 o 
  10   0   6     4893.54     5461.97     50.27 o 
  12   0   6      872.74      841.41     21.07 o 
  14   0   6      152.14      135.80     12.35 o 
  16   0   6     1012.14      922.85     52.80 o 
  18   0   6      726.77      732.65     24.34 o 
  20   0   6      149.84      111.71     17.07 o 
  22   0   6      158.67      169.11     29.57 o 
  24   0   6       13.99        8.95     26.63 o 
   0   1   6     7334.00     7519.68     67.89 o 
   1   1   6     1696.00     1600.33     20.01 o 
   2   1   6     1554.78     1687.52     19.65 o 
   3   1   6      328.86      318.36      6.18 o 
   4   1   6      101.21       85.48      4.09 o 
   5   1   6     2063.26     2107.57     17.85 o 
   6   1   6       78.70       83.89      5.17 o 
   7   1   6     4818.62     5025.78     54.87 o 
   8   1   6      371.89      367.14     12.85 o 
   9   1   6      139.23      145.32      9.62 o 
  10   1   6       78.64       98.37      8.15 o 
  11   1   6      879.43      995.79     21.71 o 
  12   1   6      104.26      119.60     10.22 o 
  13   1   6       46.25       36.59      8.43 o 
  14   1   6       21.35       19.28      5.09 o 
  15   1   6      194.16      182.87      9.52 o 
  16   1   6      553.26      573.25     20.18 o 
  17   1   6      156.06      143.37     12.76 o 
  18   1   6       11.69       10.04     10.48 o 
  19   1   6      103.93      103.98     12.66 o 
  20   1   6       60.76       63.57     10.63 o 
  21   1   6       17.44        7.68     10.45 o 
  22   1   6       37.37       35.49     12.03 o 
  23   1   6       66.23       89.10     19.91 o 
  24   1   6       53.97       56.89     24.40 o 
   0   2   6     1921.06     2025.75     33.20 o 
   1   2   6      231.72      250.29     16.58 o 
   2   2   6     1016.75     1142.06     47.02 o 
   3   2   6     4319.37     4527.98     49.16 o 
   4   2   6     5735.58     5745.77     53.19 o 
   5   2   6      567.28      554.03     20.57 o 
   6   2   6     2672.30     2528.73     46.95 o 
   7   2   6      138.83      133.28     22.85 o 
   8   2   6      761.16      754.38     25.43 o 
   9   2   6       30.22       27.73     11.27 o 
  10   2   6       47.02       62.92     12.20 o 
  11   2   6      214.00      201.95     10.84 o 
  12   2   6      318.84      279.49     15.19 o 
  13   2   6      342.19      355.27     21.63 o 
  14   2   6       76.01       61.17      9.98 o 
  15   2   6      157.73      142.18     15.00 o 
  16   2   6       11.76        2.20     15.28 o 
  17   2   6       21.48       16.13     14.92 o 
  18   2   6       16.24       18.03     15.06 o 
  19   2   6       29.21       41.52     15.32 o 
  20   2   6        1.44        0.00     15.94 o 
  21   2   6       23.81       12.00     17.47 o 
  22   2   6       11.38        1.99     20.76 o 
   0   3   6       27.33       28.91     14.54 o 
   1   3   6       74.19       90.32     11.79 o 
   2   3   6      146.24      163.28     13.19 o 
   3   3   6      203.23      222.55     13.61 o 
   4   3   6      225.28      248.02     14.01 o 
   5   3   6      424.73      415.78     19.64 o 
   6   3   6      508.87      473.06     26.02 o 
   7   3   6      355.39      401.67     25.02 o 
   8   3   6       49.23       64.06     17.16 o 
   9   3   6       75.21      101.75     18.14 o 
  10   3   6       15.28        9.40     13.67 o 
  11   3   6        8.50       18.04     14.32 o 
  12   3   6       61.51       55.35     14.04 o 
  13   3   6       62.26       45.89     14.07 o 
  14   3   6       14.25       22.94     16.51 o 
  15   3   6      167.66      155.79     20.32 o 
  16   3   6      177.24      210.04     21.93 o 
  17   3   6       52.83       58.47     18.58 o 
  18   3   6        8.67        0.93     17.86 o 
  19   3   6       34.85       48.21     19.01 o 
   0   4   6        6.85       13.07     24.34 o 
   1   4   6        4.63        8.61     17.03 o 
   2   4   6       64.10       58.79     15.00 o 
   3   4   6        9.47        2.98     14.46 o 
   4   4   6       95.95       83.93     17.70 o 
   5   4   6       10.26       16.33     19.58 o 
   6   4   6        1.47        8.01     20.46 o 
   7   4   6       10.90        0.00     21.68 o 
   8   4   6       14.88       30.58     17.35 o 
   9   4   6       16.65       34.98     17.63 o 
  10   4   6        5.92       41.60     17.92 o 
  11   4   6       53.62       52.66     18.96 o 
  12   4   6       53.73       54.88     18.87 o 
  13   4   6        5.51       21.83     18.86 o 
   2   0   7    13551.81    13492.61    127.91 o 
   4   0   7       91.07      104.68      6.05 o 
   6   0   7     8505.35     8713.61    110.46 o 
   8   0   7       35.29       43.28      7.41 o 
  10   0   7      679.56      707.24     15.87 o 
  12   0   7      379.08      425.78     15.63 o 
  14   0   7      135.34      140.83     12.46 o 
  16   0   7       52.16       48.72     13.64 o 
  18   0   7     3080.77     3034.57     59.04 o 
  20   0   7       29.11       31.30     21.39 o 
  22   0   7      128.49      173.96     28.44 o 
  24   0   7        2.55        1.17     27.78 o 
   1   1   7      622.54      548.81     10.84 o 
   2   1   7       27.00       30.64      3.79 o 
   3   1   7     1244.09     1097.73     12.07 o 
   4   1   7        3.05        2.96      2.95 o 
   5   1   7     4664.02     4505.55     28.17 o 
   6   1   7      716.17      835.13     18.19 o 
   7   1   7     3052.86     2807.20     28.85 o 
   8   1   7      406.99      372.85      9.95 o 
   9   1   7      112.26      105.71      9.12 o 
  10   1   7       45.73       45.67      6.86 o 
  11   1   7     1650.81     1555.01     24.23 o 
  12   1   7      475.63      506.51     17.21 o 
  13   1   7      182.91      154.39     11.94 o 
  14   1   7      124.05      105.22     12.27 o 
  15   1   7       39.15       24.80     11.52 o 
  16   1   7       29.13       35.00     10.73 o 
  17   1   7      190.51      189.58     13.60 o 
  18   1   7        2.18        5.60     10.67 o 
  19   1   7       12.55        6.77     11.17 o 
  20   1   7        2.22        7.87     10.27 o 
  21   1   7       82.80       72.76     11.38 o 
  22   1   7        7.30        0.00     12.62 o 
  23   1   7       89.87       84.47     24.11 o 
   1   2   7       61.29       75.33      8.88 o 
   2   2   7      152.20      190.68     19.83 o 
   3   2   7      461.36      495.71     16.92 o 
   4   2   7      219.41      273.36     21.13 o 
   5   2   7      590.29      578.63     23.44 o 
   7   2   7      464.98      500.15     17.37 o 
   8   2   7      365.96      384.58     18.19 o 
   9   2   7      140.46      144.17     21.86 o 
  10   2   7       18.07       17.68      5.11 o 
  11   2   7      112.93       94.54      9.11 o 
  12   2   7       99.22      106.07     16.26 o 
  13   2   7      126.79      143.86     10.70 o 
  14   2   7        9.33       11.41      9.20 o 
  15   2   7       29.70       42.47     13.15 o 
  16   2   7       75.96       77.50     16.38 o 
  17   2   7       56.35       40.08     15.75 o 
  18   2   7      100.73      115.34     17.83 o 
  19   2   7       11.84        0.00     15.40 o 
  20   2   7        4.50        0.00     15.87 o 
  21   2   7        1.41        0.00     17.32 o 
  22   2   7        9.58       18.02     18.00 o 
   1   3   7      178.36      153.22     12.98 o 
   2   3   7       12.66       24.27     11.01 o 
   3   3   7      399.95      377.97     16.46 o 
   4   3   7      132.78      169.42     14.79 o 
   5   3   7      561.43      555.31     24.66 o 
   6   3   7      129.65      157.50     17.71 o 
   7   3   7      395.27      493.03     27.26 o 
   8   3   7        1.83       11.58     16.23 o 
   9   3   7       49.37       45.82     13.23 o 
  10   3   7       30.52       39.01     13.36 o 
  11   3   7        5.41        8.25     13.15 o 
  12   3   7        0.43        1.09     13.33 o 
  13   3   7       40.99       33.89     13.96 o 
  14   3   7        3.18       12.15     18.53 o 
  15   3   7      171.53      166.59     23.35 o 
  16   3   7      109.20       98.82     18.82 o 
  17   3   7       11.90       36.46     17.17 o 
  18   3   7       11.11       12.68     18.16 o 
  19   3   7       97.20       82.45     19.58 o 
   1   4   7       12.92       15.66     13.81 o 
   2   4   7        3.79        2.81     14.35 o 
   3   4   7        5.33        9.37     14.06 o 
   4   4   7        5.25       16.04     19.39 o 
   5   4   7        0.93        0.00     20.11 o 
   6   4   7       10.62       19.94     20.15 o 
   7   4   7       25.63       12.21     18.97 o 
   8   4   7       66.41       39.74     19.40 o 
   9   4   7       27.86       41.60     18.45 o 
  10   4   7      149.22      154.89     18.36 o 
  11   4   7        6.65       13.86     18.26 o 
  12   4   7        9.60       15.47     18.19 o 
  13   4   7       10.44        2.91     19.21 o 
   0   0   8     6346.50     6622.49     54.07 o 
   2   0   8     7940.39     8681.38    141.71 o 
   4   0   8     4047.18     4316.30     38.46 o 
   6   0   8     2390.36     2636.30     72.17 o 
  10   0   8     1284.52     1519.90     23.76 o 
  12   0   8      333.79      373.35     12.64 o 
  14   0   8     1590.92     1648.26     34.21 o 
  16   0   8     3591.00     3669.73    109.54 o 
  18   0   8       20.56       29.13     10.32 o 
  20   0   8      110.18       85.01     23.39 o 
  22   0   8       47.89       34.48     23.57 o 
  24   0   8       60.64      103.77     29.25 o 
   0   1   8     2064.26     1992.91     28.53 o 
   1   1   8      244.47      226.82      6.24 o 
   2   1   8     2031.45     2003.35     18.58 o 
   3   1   8     1570.64     1456.62     17.95 o 
   4   1   8      643.81      623.97     11.12 o 
   5   1   8     3536.11     3459.61     44.05 o 
   6   1   8     1348.07     1373.30     31.06 o 
   7   1   8      713.98      608.37     10.90 o 
   8   1   8     1063.32     1207.52     16.34 o 
   9   1   8      855.14      810.57     17.40 o 
  10   1   8       15.69       19.61      7.05 o 
  11   1   8      616.30      563.79     13.73 o 
  12   1   8       27.77       26.30      9.34 o 
  13   1   8      154.92      143.00     12.44 o 
  14   1   8       18.57        0.00     11.13 o 
  15   1   8      121.01      114.12     13.38 o 
  16   1   8      318.87      314.46     17.26 o 
  17   1   8       83.79      100.92     13.13 o 
  18   1   8      124.44      113.96     14.00 o 
  19   1   8       38.13       37.54     13.40 o 
  20   1   8       69.17       58.84     13.81 o 
  21   1   8       98.94       85.37     12.88 o 
  22   1   8       21.51       18.77     17.73 o 
  23   1   8       19.04       27.20     23.06 o 
   0   2   8     2057.04     2115.99     53.18 o 
   2   2   8      156.78      145.74     11.86 o 
   3   2   8      760.97      747.51     29.50 o 
   4   2   8     1915.38     2045.41     43.60 o 
   5   2   8      921.13      900.00     25.44 o 
   6   2   8       96.83      121.63     13.62 o 
   7   2   8      602.32      590.59     20.40 o 
   8   2   8      841.58      858.98     24.31 o 
   9   2   8      115.23      131.21     13.73 o 
  10   2   8      164.88      137.96     19.94 o 
  11   2   8       74.19       60.29      8.37 o 
  12   2   8      488.53      479.13     14.76 o 
  13   2   8      391.63      385.47     20.18 o 
  14   2   8      283.14      318.66     18.77 o 
  15   2   8      215.26      189.72     16.47 o 
  16   2   8       68.56       51.12     16.20 o 
  17   2   8       26.95       42.06     15.95 o 
  18   2   8        6.60       12.56     14.84 o 
  19   2   8       21.90       18.16     15.65 o 
  20   2   8       11.22       23.56     16.93 o 
  21   2   8       47.29       56.48     18.08 o 
   0   3   8      102.81      100.33     17.22 o 
   1   3   8      231.19      218.08     14.61 o 
   2   3   8       25.07       37.37     10.96 o 
   3   3   8      610.81      611.90     21.59 o 
   4   3   8       52.90       64.90     12.99 o 
   5   3   8      235.53      257.64     22.13 o 
   6   3   8      443.50      462.08     23.24 o 
   7   3   8      463.86      482.60     26.77 o 
   8   3   8       13.08        8.68     16.15 o 
   9   3   8       30.90       37.17     13.44 o 
  10   3   8        1.96        9.49     13.75 o 
  11   3   8        1.13       10.05     14.04 o 
  12   3   8       32.79       31.06     14.25 o 
  13   3   8       14.24        7.82     14.01 o 
  14   3   8        7.28       26.57     14.29 o 
  15   3   8       66.52       67.77     18.04 o 
  16   3   8       13.86       31.63     17.43 o 
  17   3   8        6.72        0.00     17.26 o 
  18   3   8       12.91       14.83     18.49 o 
   0   4   8       23.31       53.56     26.81 o 
   1   4   8       46.51       46.49     14.77 o 
   2   4   8      137.05      128.11     17.70 o 
   3   4   8       11.43        6.28     14.97 o 
   4   4   8       17.81       18.57     16.98 o 
   5   4   8        1.65       13.68     20.18 o 
   6   4   8       36.26       42.45     21.81 o 
   7   4   8       48.47       48.18     18.92 o 
   8   4   8        5.62        6.98     19.11 o 
   9   4   8        1.79       14.66     19.39 o 
  10   4   8       42.24       49.93     16.30 o 
  11   4   8        1.52       10.02     17.95 o 
  12   4   8        0.08        0.00     18.65 o 
  13   4   8        6.05       17.47     19.15 o 
   2   0   9      187.85      152.00      7.50 o 
   4   0   9     4993.54     5394.16     85.67 o 
   6   0   9        8.65        4.41      6.39 o 
  10   0   9        9.20        8.67      5.96 o 
  12   0   9      159.56      147.62     10.04 o 
  14   0   9      166.09      212.03     19.09 o 
  16   0   9       10.43        4.77     11.35 o 
  18   0   9      102.68       83.89     10.43 o 
  22   0   9      147.26      169.19     41.62 o 
  24   0   9        0.60       10.96     40.78 o 
   1   1   9      616.22      655.76     13.16 o 
   2   1   9     2646.33     2749.09     27.57 o 
   3   1   9     1528.14     1397.98     23.41 o 
   4   1   9       15.92       16.16      4.47 o 
   5   1   9      891.94      790.98     18.55 o 
   6   1   9     2090.52     2287.68     33.61 o 
   7   1   9      649.74      598.28     12.57 o 
   8   1   9      511.84      505.48     15.78 o 
   9   1   9     1981.72     1867.16     31.29 o 
  10   1   9      114.07      115.61     11.81 o 
  11   1   9      219.73      235.75     13.01 o 
  12   1   9      131.52      131.54      8.39 o 
  13   1   9      469.94      509.45     18.28 o 
  14   1   9       51.97       56.22     11.36 o 
  15   1   9      170.29      146.02     13.18 o 
  16   1   9       74.53       46.74     11.05 o 
  17   1   9       93.61       97.43     11.99 o 
  18   1   9      382.39      350.23     17.01 o 
  19   1   9      282.79      278.00     16.89 o 
  20   1   9        0.67        2.71     11.77 o 
  21   1   9       77.96       68.13     13.42 o 
  22   1   9       50.78       34.18     18.67 o 
  23   1   9        3.27        4.46     18.69 o 
   1   2   9       13.48       21.52      7.77 o 
   2   2   9      535.97      596.00     17.93 o 
   3   2   9     1691.92     1628.36     26.96 o 
   4   2   9      668.27      718.06     25.67 o 
   5   2   9      377.08      408.11     18.15 o 
   6   2   9     1030.06     1037.10     25.96 o 
   7   2   9      323.36      360.75     19.32 o 
   8   2   9      186.18      200.55     13.33 o 
   9   2   9        6.83       12.94     11.49 o 
  10   2   9      141.99      111.68     10.98 o 
  11   2   9      171.53      150.97     14.23 o 
  12   2   9      170.20      155.08     14.05 o 
  13   2   9      331.75      335.02     19.81 o 
  14   2   9        8.43       16.94     13.25 o 
  15   2   9      451.20      430.30     21.14 o 
  16   2   9      318.07      319.36     27.23 o 
  17   2   9       45.77       61.15     15.23 o 
  18   2   9       24.37       37.01     14.06 o 
  19   2   9       48.22       68.97     14.54 o 
  20   2   9       66.82       90.93     15.48 o 
  21   2   9       27.35       35.48     16.14 o 
   1   3   9      230.12      221.72     15.24 o 
   2   3   9      185.20      202.44     14.10 o 
   3   3   9      488.36      515.44     20.44 o 
   4   3   9      302.59      306.29     17.62 o 
   5   3   9      539.83      531.88     21.07 o 
   6   3   9       15.22       32.15     15.06 o 
   7   3   9      225.05      227.77     18.84 o 
   8   3   9       25.25       16.86     15.99 o 
   9   3   9       63.02       63.00     15.01 o 
  10   3   9       49.94       43.34     15.22 o 
  11   3   9       23.56       36.51     15.23 o 
  12   3   9       89.24       92.39     15.62 o 
  13   3   9        7.85       25.82     13.49 o 
  14   3   9        1.48       20.81     14.73 o 
  15   3   9       16.62       29.16     17.36 o 
  16   3   9        1.88       16.84     17.12 o 
  17   3   9       11.79       26.70     18.19 o 
  18   3   9        4.48        6.34     18.43 o 
   1   4   9       73.34       65.12     16.64 o 
   2   4   9        0.70        0.00     15.13 o 
   3   4   9        9.90        4.63     17.09 o 
   4   4   9        4.04       22.59     17.39 o 
   5   4   9       19.03        0.00     17.47 o 
   6   4   9       86.40       79.89     21.94 o 
   7   4   9        3.99       11.93     19.37 o 
   8   4   9       24.18       11.83     19.87 o 
   9   4   9       68.88       71.80     20.27 o 
  10   4   9       32.89       55.21     15.95 o 
  11   4   9        7.65       17.61     18.02 o 
  12   4   9        4.74        0.00     18.70 o 
   0   0  10     6365.27     7429.07     58.77 o 
   2   0  10     6108.31     6487.84     57.49 o 
   4   0  10     1069.68     1075.71     16.93 o 
   6   0  10       35.71       41.24      7.70 o 
   8   0  10    13148.03    13958.12    205.74 o 
  10   0  10      142.55      183.87     11.87 o 
  12   0  10       27.32       24.99      7.59 o 
  14   0  10      688.11      694.48     19.45 o 
  16   0  10        7.26        0.00     10.30 o 
  18   0  10        6.50        7.13     28.86 o 
  20   0  10       89.00       64.46     31.81 o 
  22   0  10       14.81        3.45     35.06 o 
   0   1  10      499.51      459.21     14.09 o 
   1   1  10     1616.58     1559.68     20.48 o 
   2   1  10      164.31      155.52      7.03 o 
   3   1  10     1771.90     1625.62     22.77 o 
   4   1  10      560.37      568.25     10.98 o 
   5   1  10     1702.02     1713.62     19.19 o 
   6   1  10      628.67      662.56     17.13 o 
   7   1  10      933.89      927.66     16.76 o 
   8   1  10      416.10      443.56     16.41 o 
   9   1  10     1365.47     1291.95     34.20 o 
  10   1  10       43.39       35.61      6.58 o 
  11   1  10       82.31       89.73      8.14 o 
  12   1  10        3.99        9.77      6.93 o 
  13   1  10     1121.71     1200.29     26.25 o 
  14   1  10       20.26       33.99     11.95 o 
  15   1  10      201.42      196.66     14.87 o 
  16   1  10      117.01       99.16     12.99 o 
  17   1  10       57.25       46.20     12.14 o 
  18   1  10      143.11      187.18     19.26 o 
  19   1  10      350.62      357.65     19.35 o 
  20   1  10      120.04       96.23     14.82 o 
  21   1  10       27.93       25.99     16.38 o 
  22   1  10       13.05        0.00     20.71 o 
  23   1  10       13.17       15.07     21.98 o 
   0   2  10      262.20      319.99     17.06 o 
   1   2  10      340.05      343.92     19.90 o 
   2   2  10     1396.81     1398.08     26.90 o 
   4   2  10      256.24      281.22     14.03 o 
   5   2  10      133.14      136.97     13.59 o 
   6   2  10       18.87       29.88     10.54 o 
   7   2  10      121.94      132.80     12.27 o 
   8   2  10      361.40      321.25     15.39 o 
   9   2  10       26.22       17.12     11.71 o 
  10   2  10      507.20      423.17     23.96 o 
  11   2  10       74.41       62.58      8.48 o 
  12   2  10        0.55        9.10      8.20 o 
  13   2  10       18.12       41.32     13.45 o 
  14   2  10       21.74       34.34     13.89 o 
  15   2  10      220.47      232.91     17.98 o 
  16   2  10      235.25      196.65     19.87 o 
  17   2  10       41.93       45.03     15.71 o 
  18   2  10        7.93        0.00     15.31 o 
  19   2  10       54.98       60.07     16.26 o 
  20   2  10        4.36       18.40     17.10 o 
  21   2  10       32.19       41.12     17.89 o 
   0   3  10      104.02       89.06     18.33 o 
   1   3  10      250.24      242.55     18.19 o 
   2   3  10       19.17       29.75     12.07 o 
   3   3  10      184.91      216.47     17.69 o 
   4   3  10      699.77      674.50     22.78 o 
   5   3  10      563.61      529.63     21.27 o 
   6   3  10       89.17       82.25     15.76 o 
   7   3  10       49.92       49.57     14.86 o 
   8   3  10        3.36        7.78     13.71 o 
   9   3  10       89.64       82.37     15.96 o 
  10   3  10       32.23       38.39     15.32 o 
  11   3  10      110.34      113.67     17.62 o 
  12   3  10        5.53       20.85     15.27 o 
  13   3  10       42.49       27.37     13.94 o 
  14   3  10       13.27        0.38     14.92 o 
  15   3  10        0.41        2.50     17.45 o 
  16   3  10       58.19       55.25     17.52 o 
  17   3  10       10.92        0.00     18.03 o 
  18   3  10       12.16       23.95     18.88 o 
   0   4  10      483.65      483.38     42.60 o 
   1   4  10      122.60      183.02     19.61 o 
   2   4  10      150.34      148.55     21.33 o 
   3   4  10        8.84        8.24     16.73 o 
   4   4  10        3.00       21.09     17.07 o 
   5   4  10       24.58       20.72     16.90 o 
   6   4  10      303.85      286.79     25.79 o 
   7   4  10       55.84       65.67     19.58 o 
   8   4  10       23.80       32.80     20.09 o 
   9   4  10       43.03       30.97     16.25 o 
  10   4  10       59.90       35.55     18.41 o 
  11   4  10        3.83        7.15     15.91 o 
  12   4  10        3.10        3.75     19.09 o 
   2   0  11     9341.21     9759.10     59.50 o 
   4   0  11      233.54      311.72     10.35 o 
   6   0  11     1706.21     1759.76     65.03 o 
   8   0  11     1216.93     1151.87     66.96 o 
  10   0  11     1011.65      977.73     29.82 o 
  12   0  11        6.53        5.16      7.52 o 
  14   0  11      376.85      383.57     16.71 o 
  16   0  11      328.83      354.83     19.27 o 
  18   0  11      262.65      219.00     40.01 o 
  20   0  11       36.29       54.54     30.78 o 
  22   0  11        7.97        0.00     33.08 o 
   1   1  11     1839.43     1621.02     19.10 o 
   2   1  11       18.16       16.06      5.29 o 
   3   1  11     2199.16     1936.92     37.30 o 
   4   1  11       82.70       84.53      6.01 o 
   5   1  11     2109.92     1947.96     31.40 o 
   6   1  11       98.46      104.72      6.27 o 
   7   1  11      241.78      248.58      8.23 o 
   8   1  11       96.65       98.34      6.78 o 
   9   1  11      499.48      465.48     16.41 o 
  10   1  11      474.62      503.86     13.70 o 
  11   1  11      138.63      142.33      9.21 o 
  12   1  11     1502.64     1478.61     36.50 o 
  13   1  11     1749.40     1853.10     32.06 o 
  14   1  11      207.97      220.57     15.29 o 
  15   1  11      333.66      265.42     17.68 o 
  16   1  11       28.12       16.12     11.05 o 
  17   1  11       74.66       55.06     11.96 o 
  18   1  11        1.55        0.00     12.59 o 
  19   1  11      297.43      304.44     18.01 o 
  20   1  11        7.58       32.67     16.47 o 
  21   1  11        5.32        5.43     19.56 o 
  22   1  11        8.75       17.77     21.39 o 
   1   2  11      325.67      303.03     13.00 o 
   2   2  11       11.12       27.35      9.35 o 
   3   2  11       57.00       68.15     10.38 o 
   4   2  11       40.88       40.86      9.77 o 
   5   2  11      196.14      181.74     14.68 o 
   6   2  11      186.94      223.86     13.89 o 
   7   2  11      184.19      193.73     15.85 o 
   8   2  11        2.93       12.12      9.92 o 
   9   2  11      109.27      115.95     11.75 o 
  10   2  11       16.28       20.55      7.30 o 
  11   2  11       16.91        7.53      9.59 o 
  12   2  11      531.37      466.94     22.48 o 
  13   2  11       90.12       94.64     16.27 o 
  14   2  11      105.50      104.67     15.14 o 
  15   2  11       12.09       19.94     13.96 o 
  16   2  11      103.26      137.40     16.20 o 
  17   2  11        1.87       15.82     15.20 o 
  18   2  11        5.71       13.58     15.32 o 
  19   2  11        6.24        2.49     16.12 o 
  20   2  11       60.41       56.46     17.17 o 
  21   2  11       95.29       68.99     19.14 o 
   1   3  11      247.87      269.31     18.24 o 
   2   3  11      161.16      134.17     14.70 o 
   3   3  11      139.60      149.56     15.02 o 
   4   3  11       36.45       48.64     13.26 o 
   5   3  11      252.52      232.63     16.77 o 
   6   3  11       34.32       53.25     15.26 o 
   7   3  11       51.38       53.12     15.22 o 
   8   3  11       14.82       35.00     12.61 o 
   9   3  11      128.93      130.97     17.34 o 
  10   3  11        4.49        6.69     14.49 o 
  11   3  11      129.98      124.94     17.70 o 
  12   3  11       67.42       77.07     16.35 o 
  13   3  11       72.07       57.75     15.41 o 
  14   3  11       10.74        0.00     14.85 o 
  15   3  11        0.03        0.00     14.59 o 
  16   3  11        8.18        2.45     17.60 o 
  17   3  11       17.00       18.49     18.11 o 
   1   4  11       60.49       49.51     18.65 o 
   2   4  11        4.17       34.80     16.29 o 
   3   4  11       36.97       37.13     17.75 o 
   4   4  11        5.48       29.72     18.07 o 
   5   4  11       24.70       25.13     17.77 o 
   6   4  11      134.32      157.29     20.00 o 
   7   4  11      150.42      164.24     22.17 o 
   8   4  11       14.09       17.38     19.19 o 
   9   4  11       13.67       43.62     17.30 o 
  10   4  11        0.11        8.40     16.96 o 
  11   4  11        0.07        2.68     17.27 o 
   0   0  12       18.84       11.77      8.50 o 
   2   0  12    11299.98    12889.78    138.63 o 
   4   0  12       91.14       92.69      8.62 o 
   6   0  12     2451.92     2447.89     45.59 o 
  10   0  12     4148.45     4186.36     73.94 o 
  12   0  12       26.62       33.78     10.54 o 
  14   0  12       32.61        9.04     10.34 o 
  16   0  12       45.94       51.29     11.99 o 
  18   0  12        5.16        7.83     28.51 o 
  20   0  12        5.90        4.16     34.13 o 
  22   0  12      131.82      133.21     38.48 o 
   0   1  12     3700.04     3713.79     70.73 o 
   1   1  12     2055.19     2038.28     23.05 o 
   2   1  12      122.56      115.54      7.15 o 
   3   1  12      843.39      780.73     13.22 o 
   4   1  12       17.87       10.74      5.15 o 
   5   1  12     1317.15     1218.89     21.58 o 
   6   1  12       17.06       11.52      4.64 o 
   7   1  12      133.55      114.98      6.26 o 
   8   1  12     1830.74     1910.19     44.63 o 
   9   1  12       20.91       19.39      5.04 o 
  10   1  12      114.05       97.15      8.31 o 
  11   1  12      264.05      238.19     11.05 o 
  12   1  12      303.62      278.36     21.31 o 
  13   1  12      898.34      919.74     26.42 o 
  14   1  12      126.75      117.04     13.31 o 
  15   1  12      115.73      116.36     13.22 o 
  16   1  12      104.90      103.83     13.36 o 
  17   1  12       97.83      120.68     14.02 o 
  18   1  12       13.87        5.33     12.69 o 
  19   1  12       97.73       90.07     14.32 o 
  20   1  12       40.94       21.01     16.86 o 
  21   1  12        0.15        2.68     21.21 o 
  22   1  12       18.85       14.54     22.99 o 
   0   2  12      638.50      729.98     27.18 o 
   1   2  12      285.00      317.21     14.29 o 
   2   2  12      630.46      680.68     24.88 o 
   3   2  12      435.35      440.09     16.55 o 
   4   2  12       38.91       46.05      9.94 o 
   5   2  12      265.74      258.72     14.49 o 
   6   2  12      869.55      865.27     22.44 o 
   7   2  12      147.30      138.15     12.61 o 
   8   2  12      121.99      114.29     12.18 o 
   9   2  12       72.50       75.55     11.51 o 
  10   2  12      364.15      348.58     17.00 o 
  11   2  12       31.92       38.10     10.21 o 
  12   2  12       10.43       19.38      9.52 o 
  13   2  12      320.11      316.33     20.87 o 
  14   2  12        3.88       12.25     14.56 o 
  15   2  12       65.84       58.74     14.80 o 
  16   2  12        9.29       10.35     13.72 o 
  17   2  12       36.13       27.56     15.57 o 
  18   2  12       80.07       87.72     17.84 o 
  19   2  12       37.54       29.22     17.75 o 
  20   2  12       19.70       35.04     17.81 o 
   0   3  12      138.48      192.29     37.78 o 
   1   3  12      217.95      236.16     18.01 o 
   2   3  12      350.18      332.41     19.20 o 
   3   3  12      105.84      100.65     13.91 o 
   4   3  12       12.96       15.79     12.44 o 
   5   3  12       28.36       36.22     12.35 o 
   6   3  12      269.77      287.22     20.05 o 
   7   3  12       27.29       39.01     12.39 o 
   8   3  12       46.79       58.62     13.23 o 
   9   3  12       75.90       68.23     16.23 o 
  10   3  12        6.23       15.96     15.74 o 
  11   3  12       98.01      109.92     18.01 o 
  12   3  12       53.71       39.04     15.00 o 
  13   3  12       37.67       57.18     16.51 o 
  14   3  12        0.80        5.45     15.23 o 
  15   3  12        5.30        4.82     15.15 o 
  16   3  12       12.19       21.89     18.22 o 
  17   3  12        7.42        0.00     18.61 o 
   0   4  12      215.56      187.21     29.58 o 
   1   4  12       24.90       38.29     17.90 o 
   2   4  12       37.69       57.19     17.80 o 
   3   4  12       16.45       17.93     17.78 o 
   4   4  12      120.30       94.22     19.66 o 
   5   4  12       12.77       10.25     21.29 o 
   6   4  12       97.54       85.21     17.45 o 
   7   4  12       75.45       83.03     19.76 o 
   8   4  12       71.29       27.84     16.71 o 
   9   4  12       13.06       32.28     16.93 o 
  10   4  12        2.40       19.43     17.09 o 
  11   4  12        2.41        0.00     17.76 o 
   2   0  13       29.43       33.34      9.04 o 
   4   0  13      359.38      332.96     13.85 o 
   6   0  13       18.77       13.71      6.27 o 
   8   0  13     1908.36     1884.84     52.78 o 
  10   0  13     2101.09     2448.14     84.46 o 
  12   0  13     1602.73     1567.83     56.84 o 
  14   0  13       58.23       44.65     15.58 o 
  16   0  13       22.89       29.07     14.11 o 
  18   0  13      178.17      195.02     40.97 o 
  20   0  13       17.27        0.00     30.56 o 
  22   0  13        6.21       18.84     36.19 o 
   1   1  13     2912.62     2576.25     42.64 o 
   2   1  13      478.36      467.88     11.74 o 
   3   1  13        7.89       14.57      4.51 o 
   4   1  13       25.72       23.43      5.27 o 
   5   1  13     1402.67     1261.61     22.43 o 
   6   1  13      547.97      537.21     18.04 o 
   7   1  13      296.28      255.61     11.76 o 
   8   1  13      102.11       98.52      5.17 o 
   9   1  13       46.20       39.07      5.54 o 
  10   1  13        0.77       10.69      7.52 o 
  11   1  13      259.51      222.28     11.31 o 
  12   1  13       82.40       87.10     12.72 o 
  13   1  13      291.11      270.03     26.96 o 
  14   1  13       42.52       45.56     11.57 o 
  15   1  13       38.03       22.56     11.23 o 
  16   1  13      104.91       88.25     12.77 o 
  17   1  13      198.61      230.53     22.13 o 
  18   1  13      116.19       95.14     13.64 o 
  19   1  13       54.79       38.76     12.76 o 
  20   1  13        9.49        0.00     16.69 o 
  21   1  13       17.37       29.63     20.64 o 
  22   1  13       41.92       45.71     22.72 o 
   1   2  13       44.54       55.31      9.58 o 
   2   2  13       35.64       37.87     10.62 o 
   3   2  13      111.78      113.30     10.08 o 
   4   2  13      204.79      200.96     13.31 o 
   5   2  13      170.53      190.69     13.66 o 
   6   2  13        0.77       16.54     10.30 o 
   7   2  13       82.25       79.57     11.51 o 
   8   2  13      193.34      189.16     14.05 o 
   9   2  13      130.87      128.49     13.38 o 
  10   2  13       99.57       98.58     11.04 o 
  11   2  13      124.49      124.85     12.10 o 
  12   2  13      229.76      272.40     19.83 o 
  13   2  13      113.38      116.57     17.20 o 
  14   2  13      190.95      187.75     18.60 o 
  15   2  13      114.12       89.03     15.32 o 
  16   2  13       65.78       38.13     13.83 o 
  17   2  13       32.97       34.93     15.97 o 
  18   2  13       42.58       56.03     16.55 o 
  19   2  13      100.64      103.23     18.55 o 
  20   2  13        0.99       15.16     17.94 o 
   1   3  13      291.04      320.32     19.90 o 
   2   3  13       89.49      131.79     14.74 o 
   3   3  13      161.35      190.87     16.08 o 
   4   3  13       11.77       12.18     12.47 o 
   5   3  13       43.28       53.04     12.36 o 
   6   3  13        3.49        5.98     14.08 o 
   7   3  13       58.71       66.66     13.32 o 
   8   3  13        5.90        8.78     12.21 o 
   9   3  13       94.48      101.56     14.99 o 
  10   3  13       55.33       58.90     15.72 o 
  11   3  13       34.40       32.59     15.05 o 
  12   3  13       23.24       15.13     15.34 o 
  13   3  13       93.69       90.58     17.86 o 
  14   3  13       12.28        8.41     15.12 o 
  15   3  13        5.08        0.00     15.28 o 
  16   3  13       14.30        4.27     18.25 o 
   1   4  13       42.81       52.94     18.44 o 
   2   4  13        5.13       33.17     18.31 o 
   3   4  13       12.54       32.41     18.18 o 
   4   4  13        2.83        0.00     18.31 o 
   5   4  13       34.03       20.14     18.40 o 
   6   4  13        3.87        1.29     16.60 o 
   7   4  13        8.61        2.08     17.30 o 
   8   4  13        2.75        0.00     16.47 o 
   9   4  13       12.00       14.69     17.00 o 
  10   4  13        7.34        9.58     17.68 o 
   0   0  14    13059.67    14740.84    132.02 o 
   2   0  14     2696.90     3102.19     91.04 o 
   4   0  14      817.95      946.28     26.88 o 
   6   0  14     2439.67     2304.82     30.54 o 
   8   0  14      953.41      940.53     25.23 o 
  12   0  14     1513.05     1382.53    100.69 o 
  14   0  14      317.22      362.32     24.42 o 
  16   0  14      498.19      508.76     51.61 o 
  18   0  14       10.09        0.00     30.10 o 
  20   0  14       35.75       59.91     31.62 o 
  22   0  14       38.03       30.71     35.91 o 
   0   1  14     1433.48     1470.29     27.94 o 
   1   1  14     2458.65     2123.37     47.79 o 
   2   1  14      157.11      142.03      8.04 o 
   3   1  14      540.99      472.06     14.51 o 
   4   1  14        7.51        5.50      4.88 o 
   5   1  14     1088.41      927.81     31.09 o 
   6   1  14      156.13      151.99      7.51 o 
   7   1  14      173.47      156.35      9.04 o 
   8   1  14        8.90        3.42      4.00 o 
   9   1  14      133.84      121.36      7.43 o 
  10   1  14       13.81       12.39      6.01 o 
  11   1  14       67.34       55.34      9.31 o 
  12   1  14       11.33        5.71     11.40 o 
  13   1  14      417.27      438.87     27.09 o 
  14   1  14       18.26       15.67     12.13 o 
  15   1  14       31.54       14.63     11.54 o 
  16   1  14        0.64        0.00     11.87 o 
  17   1  14       56.10       58.74     13.24 o 
  18   1  14       42.52       33.20     12.82 o 
  19   1  14       37.07       25.30     16.30 o 
  20   1  14       27.80        2.00     20.28 o 
  21   1  14       51.91       89.16     22.36 o 
   0   2  14       57.68       49.72     14.01 o 
   1   2  14      165.16      176.42     12.22 o 
   2   2  14     1245.02     1163.75     27.28 o 
   3   2  14      173.14      160.39     14.56 o 
   4   2  14       68.20       64.53      8.89 o 
   5   2  14       57.17       49.47     11.45 o 
   6   2  14      934.98      907.23     23.66 o 
   7   2  14       33.59       40.16     11.28 o 
   8   2  14        1.87        0.00     10.85 o 
   9   2  14      105.89      118.63     13.64 o 
  10   2  14      551.90      562.78     23.91 o 
  11   2  14       85.61       84.61     11.31 o 
  12   2  14      253.47      263.05     23.14 o 
  13   2  14       70.60       79.27     16.39 o 
  14   2  14      158.19      154.57     17.96 o 
  15   2  14       14.99        8.14     14.08 o 
  16   2  14       17.15       21.86     13.65 o 
  17   2  14       39.70       36.41     16.37 o 
  18   2  14       17.74       19.02     17.06 o 
  19   2  14       42.63       64.70     18.09 o 
  20   2  14       30.04       18.69     18.92 o 
   0   3  14      355.70      418.09     69.88 o 
   1   3  14      314.11      318.38     19.35 o 
   2   3  14       18.88       39.38     13.92 o 
   3   3  14      156.63      167.75     15.53 o 
   4   3  14       73.89       60.14     13.05 o 
   5   3  14       70.84       62.24     12.64 o 
   6   3  14       16.54        7.68     12.76 o 
   7   3  14       20.54       34.35     12.39 o 
   8   3  14        2.51        2.73     12.98 o 
   9   3  14       99.43      108.84     16.85 o 
  10   3  14       22.99       31.44     16.06 o 
  11   3  14        3.67       26.24     15.90 o 
  12   3  14        2.88        6.66     15.63 o 
  13   3  14      113.67      112.79     18.82 o 
  14   3  14        5.03        0.00     16.32 o 
  15   3  14        1.30       20.45     15.73 o 
  16   3  14        0.25        0.00     16.33 o 
   0   4  14       28.01       28.68     24.64 o 
   1   4  14       44.01       45.58     20.63 o 
   2   4  14        6.86       11.33     16.99 o 
   3   4  14       54.21       36.33     18.36 o 
   4   4  14      102.59       84.16     20.39 o 
   5   4  14       55.36       38.51     17.08 o 
   6   4  14        2.10       11.47     17.35 o 
   7   4  14        3.88        9.40     15.01 o 
   8   4  14        9.64       14.13     16.98 o 
   9   4  14        4.96        0.00     17.41 o 
   2   0  15     2009.32     2337.03     58.52 o 
   4   0  15     2982.05     3401.20     59.20 o 
   6   0  15      574.07      569.98     22.65 o 
   8   0  15      227.77      211.86     15.02 o 
  10   0  15      218.90      244.94     35.87 o 
  12   0  15     2265.80     2260.49     90.93 o 
  14   0  15      268.25      273.87     22.20 o 
  16   0  15      334.40      268.95     43.32 o 
  18   0  15       76.90       37.71     33.16 o 
  20   0  15      148.50      199.71     41.85 o 
  22   0  15        5.71        0.00     39.57 o 
   1   1  15     1016.05      974.64     16.83 o 
   2   1  15       71.73       65.01      6.84 o 
   3   1  15      778.96      715.44     16.48 o 
   4   1  15      569.31      500.84     17.92 o 
   6   1  15      136.09      107.53      6.21 o 
   7   1  15      184.63      173.03      9.87 o 
   8   1  15       78.31       61.46      7.94 o 
   9   1  15     1041.06      911.54     37.45 o 
  10   1  15      435.98      418.74     12.88 o 
  11   1  15        9.79       15.90     11.26 o 
  12   1  15       72.12       82.73     12.05 o 
  13   1  15      429.17      426.11     20.34 o 
  14   1  15      133.53      127.76     14.91 o 
  15   1  15       43.27       38.70     11.61 o 
  16   1  15        5.36       13.49     11.96 o 
  17   1  15       26.34       26.05     12.58 o 
  18   1  15      112.37      102.58     13.58 o 
  19   1  15       40.12       41.02     17.24 o 
  20   1  15       18.97       40.24     22.38 o 
  21   1  15       28.52       43.67     22.97 o 
   1   2  15       11.08       21.77      9.67 o 
   2   2  15      193.38      201.68     13.60 o 
   3   2  15     1024.38      997.93     26.71 o 
   4   2  15       47.51       73.06     10.26 o 
   5   2  15      144.50      135.13     14.98 o 
   6   2  15        4.07       21.98     11.27 o 
   7   2  15      155.49      141.44     14.05 o 
   8   2  15       55.71       60.67     12.43 o 
   9   2  15      184.39      173.23     14.82 o 
  10   2  15       38.81       36.52     11.90 o 
  11   2  15       64.17       56.50     11.21 o 
  12   2  15       26.54       12.65     14.51 o 
  13   2  15       12.54        5.92     14.38 o 
  14   2  15        7.20       11.58     14.43 o 
  15   2  15       14.23       18.32     13.55 o 
  16   2  15       57.66       62.86     14.25 o 
  17   2  15        6.67       13.39     16.05 o 
  18   2  15       16.45       13.06     17.37 o 
  19   2  15        9.07       14.41     17.77 o 
   1   3  15      108.10      128.84     15.41 o 
   2   3  15      109.00      138.17     15.29 o 
   3   3  15       48.56       59.43     13.56 o 
   4   3  15       53.50       60.15     12.76 o 
   5   3  15       56.94       61.00     14.49 o 
   6   3  15        2.52        0.43     12.60 o 
   7   3  15        2.34        0.00     12.38 o 
   8   3  15       18.09       22.14     13.04 o 
   9   3  15       90.17      102.43     14.70 o 
  10   3  15        3.97       12.84     15.05 o 
  11   3  15        1.51        8.30     15.03 o 
  12   3  15       57.13       37.29     16.14 o 
  13   3  15       95.38       98.41     18.13 o 
  14   3  15       15.76        0.00     16.74 o 
  15   3  15        6.95        6.68     16.40 o 
   1   4  15        1.18        0.00     19.75 o 
   2   4  15        5.66        0.00     20.17 o 
   3   4  15       20.24        0.00     20.95 o 
   4   4  15        0.15        0.00     18.07 o 
   5   4  15        2.34       17.60     16.84 o 
   6   4  15       22.96       35.88     16.91 o 
   7   4  15       12.31       13.32     15.63 o 
   8   4  15        2.65        4.96     17.19 o 
   0   0  16       56.47       75.33     15.12 o 
   2   0  16     4362.07     4672.87     60.12 o 
   4   0  16       24.81       11.83     11.15 o 
   6   0  16      317.95      352.95     19.76 o 
   8   0  16       24.49        8.66     13.88 o 
  10   0  16        1.03        4.38      4.61 o 
  12   0  16      643.03      671.98     52.03 o 
  14   0  16      297.51      244.81     22.03 o 
  16   0  16       39.05       13.71     28.71 o 
  18   0  16       49.30       16.89     32.28 o 
  20   0  16      138.92       89.18     36.29 o 
   0   1  16     1079.86     1116.28     30.64 o 
   1   1  16      479.29      440.78     12.50 o 
   2   1  16      420.67      419.80     12.84 o 
   3   1  16      579.91      525.85     22.34 o 
   4   1  16      118.82       98.19      7.06 o 
   5   1  16      925.29      784.37     25.10 o 
   6   1  16       26.85       28.10      5.33 o 
   7   1  16      349.49      321.39     12.68 o 
   8   1  16      631.98      582.36     26.26 o 
   9   1  16     1917.13     1699.06     51.77 o 
  10   1  16      686.81      653.08     23.77 o 
  11   1  16       65.55       71.19     14.33 o 
  12   1  16       85.74       80.35     13.27 o 
  13   1  16      137.97      152.52     16.52 o 
  14   1  16       22.62       37.53     13.03 o 
  15   1  16       34.00       34.92     12.82 o 
  16   1  16      163.93      170.29     21.72 o 
  17   1  16       23.00       15.78     11.84 o 
  18   1  16       15.31       11.35     16.34 o 
  19   1  16       25.07        8.48     21.46 o 
  20   1  16       17.54        1.17     22.70 o 
   0   2  16       30.82       13.70     14.58 o 
   1   2  16      123.76      150.99     13.97 o 
   2   2  16     1663.53     1601.75     28.99 o 
   3   2  16      882.62      917.14     38.01 o 
   4   2  16      164.81      204.42     17.33 o 
   5   2  16       88.99       86.50     13.84 o 
   6   2  16      589.72      593.18     22.99 o 
   7   2  16       94.97      107.61     12.97 o 
   8   2  16        0.36        0.00     11.73 o 
   9   2  16       72.28       61.87     12.64 o 
  10   2  16      140.77      143.16     13.78 o 
  11   2  16       73.03       78.26     15.54 o 
  12   2  16       89.81       73.42     15.83 o 
  13   2  16       35.04       19.45     15.05 o 
  14   2  16      173.14      203.25     19.20 o 
  15   2  16       13.76        5.24     14.30 o 
  16   2  16        7.59        0.00     14.33 o 
  17   2  16        2.64        0.00     16.38 o 
  18   2  16        5.74        0.00     17.37 o 
  19   2  16       12.43        0.72     19.03 o 
   0   3  16       46.73       42.59     21.57 o 
   1   3  16        3.78       25.48     12.65 o 
   2   3  16       43.86       53.26     13.29 o 
   3   3  16       27.61       25.43     13.07 o 
   4   3  16        3.05        0.00     12.89 o 
   5   3  16       50.26       68.55     13.74 o 
   6   3  16        9.30        0.00     12.65 o 
   7   3  16        5.02        0.00     13.05 o 
   8   3  16       39.98       38.43     13.30 o 
   9   3  16       38.60       49.15     13.82 o 
  10   3  16       12.73       17.33     13.47 o 
  11   3  16        0.28       10.74     15.58 o 
  12   3  16        5.33       10.11     16.41 o 
  13   3  16       39.57       32.57     16.78 o 
  14   3  16        5.51        8.29     17.24 o 
  15   3  16       20.00       18.52     17.56 o 
   0   4  16        5.25        0.00     39.37 o 
   1   4  16        3.45        0.00     17.40 o 
   2   4  16        5.87       20.71     21.12 o 
   3   4  16       12.09       15.64     21.49 o 
   4   4  16        0.41        0.00     21.65 o 
   5   4  16        1.69        4.21     16.90 o 
   6   4  16       12.84       20.24     15.62 o 
   7   4  16        0.84        0.00     15.95 o 
   2   0  17       55.69       73.94     14.06 o 
   4   0  17      811.05      782.20     27.67 o 
   6   0  17     1132.78     1138.45     32.74 o 
   8   0  17      427.91      347.62     24.70 o 
  10   0  17     1764.48     1789.25     48.26 o 
  12   0  17        3.41        3.59     12.84 o 
  14   0  17       47.19       73.13     32.31 o 
  16   0  17      271.05      306.84     45.57 o 
  18   0  17      175.07      181.49     44.54 o 
  20   0  17      266.89      347.31     53.17 o 
   1   1  17      404.02      386.46     12.10 o 
   2   1  17        7.05       13.41      6.43 o 
   3   1  17      724.29      623.01     16.15 o 
   4   1  17        6.82       21.65      6.93 o 
   5   1  17     1410.58     1199.73     33.57 o 
   6   1  17       69.26       60.17      6.50 o 
   7   1  17      166.59      137.45      9.44 o 
   8   1  17       23.16       37.12      8.04 o 
   9   1  17     1944.60     1871.37     35.89 o 
  10   1  17      346.95      349.85     15.83 o 
  11   1  17       60.37       74.66     14.45 o 
  12   1  17        7.88        6.83     11.92 o 
  13   1  17      321.94      285.55     26.39 o 
  14   1  17      117.27      116.87     16.97 o 
  15   1  17       50.48       32.88     15.42 o 
  16   1  17        1.55        0.86     12.75 o 
  17   1  17       29.67       30.41     15.31 o 
  18   1  17        0.81        0.00     16.58 o 
  19   1  17        0.92        0.00     20.94 o 
  20   1  17        6.71        2.16     22.39 o 
   1   2  17      448.47      438.53     17.74 o 
   3   2  17      180.41      239.38     15.42 o 
   4   2  17        0.89       15.04     11.21 o 
   5   2  17       29.54        6.40     12.52 o 
   6   2  17       17.81       21.32     13.41 o 
   7   2  17       80.96       77.89     14.21 o 
   8   2  17        3.15        9.59     12.65 o 
   9   2  17        5.42        7.30     11.42 o 
  10   2  17       55.39       46.29     12.35 o 
  11   2  17       74.98       65.36     15.52 o 
  12   2  17       55.42       52.70     15.37 o 
  13   2  17       51.78       49.96     15.09 o 
  14   2  17       21.75       34.06     14.70 o 
  15   2  17        7.22       15.29     15.00 o 
  16   2  17       43.96       45.79     15.62 o 
  17   2  17       37.85       28.14     17.79 o 
  18   2  17        2.68       19.31     18.13 o 
   1   3  17       67.24       67.89     14.14 o 
   2   3  17        1.05        3.26     13.09 o 
   3   3  17       56.64       57.73     13.87 o 
   4   3  17       37.58       32.07     13.92 o 
   5   3  17       66.08       69.92     15.15 o 
   6   3  17        1.25       14.17     13.46 o 
   7   3  17        8.98        3.01     13.34 o 
   8   3  17        0.60        0.00     13.34 o 
   9   3  17       21.94       29.97     13.63 o 
  10   3  17        1.38       11.10     15.06 o 
  11   3  17       17.72       22.69     16.29 o 
  12   3  17       20.82       32.50     16.24 o 
  13   3  17       20.99       30.58     17.02 o 
  14   3  17       23.14       35.96     17.68 o 
   1   4  17        3.69        0.00     18.10 o 
   2   4  17        1.09       13.72     21.58 o 
   3   4  17        0.66        1.30     22.00 o 
   4   4  17        0.27        0.00     22.43 o 
   5   4  17        3.86        0.00     19.57 o 
   0   0  18      444.40      374.34     25.72 o 
   2   0  18     1949.45     2000.83     50.04 o 
   4   0  18        0.78        1.95      3.16 o 
   6   0  18     1427.70     1475.50     64.30 o 
   8   0  18      272.96      268.35     24.39 o 
  10   0  18        1.93       10.00      6.97 o 
  12   0  18      110.05      133.11     26.01 o 
  14   0  18        7.12        1.02     26.52 o 
  16   0  18      550.48      693.32     61.01 o 
  18   0  18       82.52       44.21     36.07 o 
  20   0  18       22.46       23.29     36.41 o 
   0   1  18      210.83      225.83     14.53 o 
   1   1  18      312.64      327.36     11.84 o 
   2   1  18       22.66       20.21      7.07 o 
   3   1  18      752.33      699.01     16.17 o 
   4   1  18       14.89       20.31      9.61 o 
   5   1  18     1194.93     1072.59     25.71 o 
   6   1  18      700.50      664.02     34.65 o 
   7   1  18      101.23       89.62     13.27 o 
   8   1  18      284.93      273.04     15.92 o 
   9   1  18      561.77      588.10     23.58 o 
  10   1  18       13.93       38.46     11.49 o 
  11   1  18       18.81       25.81     13.40 o 
  12   1  18       14.99       19.68     12.62 o 
  13   1  18      281.82      315.82     24.94 o 
  14   1  18        4.06        5.08     14.63 o 
  15   1  18       34.18       16.18     14.67 o 
  16   1  18        4.49       11.46     13.02 o 
  17   1  18       35.05       61.89     20.62 o 
  18   1  18        6.17       19.36     16.59 o 
  19   1  18       23.08       36.64     23.03 o 
   0   2  18       10.73       24.11     13.77 o 
   1   2  18      153.54      162.82     12.83 o 
   2   2  18      509.29      509.34     17.24 o 
   3   2  18      115.08      134.13     13.50 o 
   4   2  18       13.83       19.61     11.00 o 
   5   2  18       61.09       60.94     13.38 o 
   6   2  18      776.44      740.34     25.72 o 
   7   2  18      346.29      315.11     19.65 o 
   8   2  18       28.67       37.89     13.69 o 
   9   2  18       18.52       26.30     13.06 o 
  10   2  18      106.17      117.18     18.26 o 
  11   2  18       31.59       31.23     14.34 o 
  12   2  18       40.24       47.54     14.79 o 
  13   2  18        2.69        2.50     14.32 o 
  14   2  18       24.88       26.56     14.78 o 
  15   2  18       49.89       44.80     15.97 o 
  16   2  18        2.43        2.41     15.93 o 
  17   2  18       27.79       35.03     17.75 o 
   0   3  18       58.49       51.88     21.62 o 
   1   3  18       48.62       55.19     13.78 o 
   2   3  18        4.40       22.69     13.91 o 
   3   3  18       77.09       81.95     15.13 o 
   4   3  18       27.33       17.85     12.98 o 
   5   3  18       85.52       81.73     15.68 o 
   6   3  18       39.08       64.97     15.06 o 
   7   3  18       12.56        0.00     15.12 o 
   8   3  18        5.69        5.68     13.21 o 
   9   3  18       14.64       13.72     13.87 o 
  10   3  18        7.35       11.47     15.45 o 
  11   3  18       15.64       34.95     16.22 o 
  12   3  18       26.82       14.69     16.73 o 
  13   3  18        2.11       15.34     17.15 o 
   0   4  18        2.15       16.84     25.84 o 
   1   4  18       10.33       10.05     18.67 o 
   2   4  18       25.16       26.04     23.18 o 
   3   4  18        2.41        0.00     22.69 o 
   2   0  19       71.66       63.97     13.54 o 
   4   0  19        1.53        5.05      3.92 o 
   6   0  19       82.30       92.81     17.46 o 
   8   0  19     1712.16     1547.07     48.33 o 
  10   0  19       27.43       13.38     14.03 o 
  12   0  19      212.53      179.95     19.96 o 
  14   0  19      125.11      112.35     32.55 o 
  16   0  19      137.53      150.37     36.99 o 
  18   0  19       30.61       72.90     34.90 o 
   1   1  19      631.79      527.15     14.41 o 
   2   1  19      141.80      124.56      9.26 o 
   3   1  19      586.67      555.17     20.49 o 
   4   1  19      586.04      568.42     19.12 o 
   5   1  19      556.90      548.72     22.98 o 
   6   1  19      103.95      124.71     13.59 o 
   7   1  19       20.74       39.75     10.95 o 
   8   1  19       96.37       74.84     19.17 o 
   9   1  19      139.21      146.11     12.77 o 
  10   1  19      218.94      229.03     18.45 o 
  11   1  19        3.55        0.23     13.40 o 
  12   1  19       39.72       23.23     12.86 o 
  13   1  19      178.23      182.09     18.68 o 
  14   1  19       49.66       63.46     15.77 o 
  15   1  19       14.95       22.59     14.87 o 
  16   1  19        1.26       23.76     15.66 o 
  17   1  19      116.75      146.52     20.94 o 
  18   1  19       78.59       52.82     22.47 o 
  19   1  19       58.84       84.15     24.31 o 
   1   2  19       33.04       23.41      9.43 o 
   2   2  19       54.64       73.50     11.16 o 
   3   2  19      424.83      396.36     18.42 o 
   4   2  19       10.89       11.45     12.71 o 
   5   2  19       85.56       89.47     14.77 o 
   6   2  19       28.68       46.08     14.11 o 
   7   2  19      392.47      371.81     27.22 o 
   8   2  19      117.09      113.05     15.75 o 
   9   2  19       61.01       58.04     14.28 o 
  10   2  19       55.69       78.80     17.48 o 
  11   2  19       60.49       53.60     16.61 o 
  12   2  19      110.05       98.56     18.39 o 
  13   2  19        2.58        5.12     17.23 o 
  14   2  19       15.40        6.91     15.51 o 
  15   2  19       31.02       39.05     16.18 o 
  16   2  19        0.07        0.00     16.90 o 
  17   2  19       12.36        1.78     18.41 o 
   1   3  19       84.45       65.97     14.29 o 
   2   3  19       25.31       39.24     13.65 o 
   3   3  19       51.54       50.65     12.99 o 
   4   3  19       21.29       32.21     12.73 o 
   5   3  19       31.53       30.26     14.31 o 
   6   3  19       13.27       35.66     14.90 o 
   7   3  19       28.02       42.78     14.79 o 
   8   3  19        5.92        0.00     15.18 o 
   9   3  19       28.89       50.77     17.71 o 
  10   3  19       14.33       27.86     16.01 o 
  11   3  19        2.67       25.37     16.08 o 
  12   3  19       27.81       39.28     16.80 o 
   0   0  20       19.67        0.00     18.99 o 
   2   0  20       61.82       60.53     14.60 o 
   4   0  20      732.41      732.41     29.99 o 
   6   0  20     4126.46     4218.42     79.20 o 
   8   0  20      494.96      504.46     31.31 o 
  10   0  20      473.19      525.84     30.95 o 
  12   0  20      167.88      194.39     21.57 o 
  14   0  20       52.01       30.75     29.40 o 
  16   0  20       30.46       18.74     31.38 o 
  18   0  20       27.71       31.17     36.38 o 
   0   1  20      157.22      158.62     14.46 o 
   1   1  20      476.18      421.49     13.57 o 
   2   1  20        1.34       11.35      7.06 o 
   3   1  20      414.52      382.92     13.58 o 
   4   1  20      469.04      446.80     17.81 o 
   5   1  20      546.15      487.03     16.84 o 
   6   1  20       13.51       11.58      9.89 o 
   7   1  20        6.56        8.55      9.96 o 
   8   1  20       82.00       86.64     11.94 o 
   9   1  20       47.38       43.37     10.72 o 
  10   1  20      284.70      283.60     20.37 o 
  11   1  20        2.76       16.88     12.50 o 
  12   1  20       14.41       23.08     12.71 o 
  13   1  20       30.40       25.03     14.51 o 
  14   1  20        4.88        1.24     14.54 o 
  15   1  20       73.70       75.09     17.02 o 
  16   1  20      117.02      149.96     37.64 o 
  17   1  20       66.11       97.28     18.55 o 
  18   1  20        3.82        1.75     24.50 o 
   0   2  20       15.85       15.18     12.30 o 
   1   2  20       91.52       83.30     10.70 o 
   2   2  20      396.15      447.99     17.11 o 
   3   2  20      325.66      340.93     17.95 o 
   4   2  20       65.61       63.16     14.05 o 
   5   2  20       34.71       26.76     13.37 o 
   6   2  20      412.83      402.00     21.77 o 
   7   2  20       65.37       68.94     15.04 o 
   8   2  20        8.07       23.29     13.35 o 
   9   2  20      121.07      104.79     18.59 o 
  10   2  20      317.51      322.26     24.62 o 
  11   2  20       12.09       33.00     17.43 o 
  12   2  20        8.84       20.91     16.82 o 
  13   2  20       11.00       21.70     17.08 o 
  14   2  20       19.79       23.22     18.57 o 
  15   2  20       15.59       50.89     19.23 o 
  16   2  20        4.61        0.00     19.26 o 
   0   3  20       26.81       24.80     22.00 o 
   1   3  20       64.71       48.75     13.98 o 
   2   3  20        6.23       13.32     13.06 o 
   3   3  20       22.03       33.19     13.28 o 
   4   3  20       24.31       16.60     14.65 o 
   5   3  20       69.46       72.50     15.95 o 
   6   3  20       29.11       17.47     16.22 o 
   7   3  20       81.16       86.62     17.14 o 
   8   3  20        8.55       25.37     17.40 o 
   9   3  20       28.82       53.30     18.14 o 
  10   3  20       29.31       37.04     18.15 o 
  11   3  20        7.22       13.64     19.21 o 
   2   0  21       92.76      105.09     16.05 o 
   4   0  21       22.53       20.35     16.15 o 
   6   0  21     1829.48     1880.95     86.27 o 
   8   0  21        1.23        5.42     18.16 o 
  10   0  21      230.16      218.26     23.70 o 
  12   0  21      180.76      211.61     28.83 o 
  14   0  21        6.12        4.49     28.52 o 
  16   0  21       70.39       44.04     33.59 o 
  18   0  21      106.47       75.03     36.02 o 
   1   1  21      188.70      172.08     10.16 o 
   2   1  21        4.02        2.35      7.61 o 
   3   1  21      193.02      196.98     13.62 o 
   4   1  21       30.73       43.18     10.89 o 
   5   1  21      588.74      491.98     21.71 o 
   6   1  21        2.46        7.00      9.53 o 
   7   1  21        8.95        9.08     10.09 o 
   8   1  21       55.14       40.31     11.00 o 
   9   1  21      146.05      143.50     22.24 o 
  10   1  21       52.68       57.99     15.05 o 
  11   1  21        0.75        0.00     12.82 o 
  12   1  21        8.02        6.74     13.23 o 
  13   1  21       34.07       25.91     14.56 o 
  14   1  21        4.43       14.95     15.62 o 
  15   1  21      132.75      109.27     20.28 o 
  16   1  21       13.23       26.09     18.04 o 
  17   1  21       90.38      131.44     26.02 o 
   1   2  21       19.89       20.67      9.26 o 
   2   2  21       10.29       27.44     11.32 o 
   3   2  21       20.63       41.53     11.69 o 
   4   2  21       21.57       26.71     13.04 o 
   5   2  21       33.74       17.77     13.15 o 
   6   2  21        9.94       22.37     12.97 o 
   7   2  21      130.12      129.32     16.72 o 
   8   2  21      218.55      218.13     22.97 o 
   9   2  21       39.46       43.15     16.15 o 
  10   2  21       59.17       56.77     17.93 o 
  11   2  21        2.90       12.41     16.40 o 
  12   2  21       55.10       68.72     18.24 o 
  13   2  21        3.77       28.30     18.63 o 
  14   2  21       12.08       28.12     18.87 o 
  15   2  21        0.54        0.00     19.40 o 
   1   3  21       70.29       68.91     14.29 o 
   2   3  21       10.58        6.09     13.22 o 
   3   3  21       66.79       58.85     14.25 o 
   4   3  21       19.60       20.29     15.54 o 
   5   3  21      115.66      102.63     16.81 o 
   6   3  21        1.84       31.63     15.63 o 
   7   3  21      174.11      170.22     19.60 o 
   8   3  21        2.32       24.77     18.48 o 
   9   3  21       34.51       65.63     18.73 o 
  10   3  21        1.84       13.43     19.38 o 
   0   0  22        3.51        3.83     24.32 o 
   2   0  22     1806.96     1952.78     61.02 o 
   4   0  22        1.90        0.61     15.73 o 
   6   0  22     1490.99     1622.22     44.36 o 
   8   0  22      146.72      185.75     23.29 o 
  10   0  22      472.51      453.52     30.60 o 
  12   0  22       59.09       44.03     27.34 o 
  14   0  22      136.80       91.31     33.82 o 
  16   0  22      127.95      118.16     38.90 o 
   0   1  22      105.79       88.94     13.01 o 
   1   1  22       83.77       84.74      9.07 o 
   2   1  22       12.95       21.61      9.74 o 
   3   1  22      216.59      219.89     14.71 o 
   4   1  22        4.42        7.78     10.43 o 
   5   1  22      135.19      149.99     13.21 o 
   6   1  22      183.08      178.18     12.98 o 
   7   1  22       11.25       15.66      9.50 o 
   8   1  22      289.54      307.84     17.24 o 
   9   1  22      336.49      319.53     18.34 o 
  10   1  22        4.96       13.61     13.16 o 
  11   1  22        7.28        3.65     13.21 o 
  12   1  22        4.72        0.00     13.42 o 
  13   1  22       28.13       42.67     15.41 o 
  14   1  22       12.57       31.07     16.58 o 
  15   1  22       85.96       92.92     18.06 o 
  16   1  22        4.00       13.44     17.38 o 
  17   1  22       23.89       48.20     21.85 o 
   0   2  22       51.09       65.11     13.49 o 
   1   2  22        8.37       11.56     10.19 o 
   2   2  22      230.11      200.29     14.50 o 
   3   2  22        5.35        8.46     11.50 o 
   4   2  22      117.04      102.24     15.74 o 
   5   2  22       35.05       49.67     14.29 o 
   6   2  22       66.51       73.89     15.23 o 
   7   2  22      255.49      244.03     22.87 o 
   8   2  22        2.56       20.08     17.00 o 
   9   2  22        6.77       23.83     17.41 o 
  10   2  22       27.37       33.11     17.15 o 
  11   2  22       22.83       30.71     17.39 o 
  12   2  22       11.30       11.33     17.69 o 
  13   2  22       22.63       32.70     18.45 o 
  14   2  22       60.83       37.39     20.12 o 
   0   3  22       23.41        5.51     23.56 o 
   1   3  22       60.43       71.29     16.07 o 
   2   3  22       14.38       15.49     13.80 o 
   3   3  22       65.28       70.47     14.75 o 
   4   3  22        8.16       30.05     16.10 o 
   5   3  22       68.20       73.86     16.88 o 
   6   3  22      100.94       96.97     17.47 o 
   7   3  22      104.49      140.77     21.89 o 
   8   3  22       18.19       23.33     18.60 o 
   9   3  22       23.35       44.29     19.41 o 
   2   0  23       43.54       50.05     15.73 o 
   4   0  23       58.93       80.62     16.60 o 
   6   0  23       18.73       11.54     15.27 o 
   8   0  23      135.47      115.38     23.97 o 
  10   0  23       17.64       26.39     16.94 o 
  12   0  23       23.89        3.63     25.40 o 
  14   0  23       86.37       93.24     35.27 o 
  16   0  23       15.30       14.77     32.41 o 
   1   1  23       55.55       61.22     10.44 o 
   2   1  23       82.73       73.20     11.61 o 
   3   1  23      202.21      209.82     14.81 o 
   4   1  23       12.97       15.09     10.39 o 
   5   1  23      144.28      149.88     13.76 o 
   6   1  23      129.79      167.46     12.72 o 
   7   1  23       72.22       91.27     11.71 o 
   8   1  23       57.14       62.21     12.75 o 
   9   1  23      463.58      448.43     25.65 o 
  10   1  23        1.26        0.60     11.81 o 
  11   1  23       24.58       41.97     12.36 o 
  12   1  23       23.77       28.11     12.27 o 
  13   1  23       74.39       65.56     16.83 o 
  14   1  23        3.60       10.60     16.96 o 
  15   1  23       15.92       48.57     17.62 o 
  16   1  23       26.45       43.08     21.52 o 
   1   2  23        1.13        4.99     11.99 o 
   2   2  23        7.93        6.20     10.48 o 
   3   2  23       25.40       33.90     11.76 o 
   4   2  23       21.65       29.52     12.54 o 
   5   2  23       29.47       36.60     14.45 o 
   6   2  23        0.11        3.50     14.41 o 
   7   2  23      164.32      145.85     22.97 o 
   8   2  23       21.79       35.89     17.73 o 
   9   2  23       15.35       26.00     17.74 o 
  10   2  23        7.19        2.08     16.52 o 
  11   2  23       34.30       39.41     17.88 o 
  12   2  23       36.06       39.53     19.34 o 
  13   2  23       35.93       58.50     19.44 o 
   1   3  23       34.76       34.99     16.08 o 
   2   3  23       12.29       20.81     15.63 o 
   3   3  23       42.21       49.90     15.65 o 
   4   3  23        1.23       19.87     16.48 o 
   5   3  23      115.82       93.83     17.41 o 
   6   3  23        6.82       18.50     18.75 o 
   7   3  23       32.06       19.41     20.24 o 
   0   0  24      737.38      853.97     61.42 o 
   2   0  24      558.98      597.11     30.56 o 
   6   0  24       62.23       59.96     18.69 o 
   8   0  24       54.11       39.33     17.58 o 
  10   0  24       75.39       41.34     17.77 o 
  12   0  24      261.65      240.27     42.07 o 
  14   0  24       67.08       47.20     33.92 o 
  16   0  24       51.29      100.77     33.93 o 
   0   1  24        7.87        0.00     15.39 o 
   1   1  24       60.89       50.83     13.03 o 
   2   1  24        8.32       17.38     10.70 o 
   3   1  24      110.15      116.34     12.73 o 
   4   1  24       19.36       18.76     11.06 o 
   5   1  24      305.50      302.82     16.79 o 
   6   1  24       73.63       71.85     13.19 o 
   7   1  24      217.50      221.68     16.62 o 
   8   1  24       54.18       80.90     13.32 o 
   9   1  24      184.80      167.69     15.02 o 
  10   1  24       17.86       16.21     12.14 o 
  11   1  24       71.70       53.47     12.92 o 
  12   1  24        9.89       20.13     13.12 o 
  13   1  24       73.12       68.89     15.22 o 
  14   1  24        4.23       11.59     17.14 o 
  15   1  24        6.98        1.32     17.77 o 
   0   2  24      145.17      121.07     28.44 o 
   1   2  24        2.55       12.89     12.09 o 
   2   2  24      124.99      148.73     15.17 o 
   3   2  24       11.19       20.60     11.97 o 
   4   2  24       55.26       44.30     13.14 o 
   5   2  24       34.61       41.20     13.23 o 
   6   2  24      103.99      113.79     16.88 o 
   7   2  24       48.29       41.51     18.09 o 
   8   2  24      106.28      116.55     19.73 o 
   9   2  24        1.43        2.62     17.18 o 
  10   2  24       11.56       39.15     18.34 o 
  11   2  24       57.63       37.89     19.85 o 
  12   2  24       39.73       45.92     19.39 o 
   0   3  24       74.90       58.05     21.45 o 
   1   3  24       21.41       26.28     14.49 o 
   2   3  24        7.10       17.47     14.64 o 
   3   3  24       18.52       34.21     18.85 o 
   4   3  24       47.06       35.00     19.25 o 
   5   3  24       49.67       58.79     17.83 o 
   2   0  25       21.88        9.53     19.86 o 
   4   0  25       69.32       67.16     16.34 o 
   6   0  25      504.88      527.60     34.85 o 
   8   0  25       19.65       22.19     17.57 o 
  10   0  25       30.91       17.66     18.70 o 
  12   0  25        1.73        0.00     30.91 o 
  14   0  25        6.95        0.00     31.74 o 
   1   1  25      118.59      102.57     14.78 o 
   2   1  25       25.07       25.97     12.50 o 
   3   1  25       74.68       68.86     12.20 o 
   4   1  25       59.50       65.01     12.62 o 
   5   1  25      222.66      209.29     15.76 o 
   6   1  25       82.59       82.15     13.61 o 
   7   1  25      174.98      159.62     17.29 o 
   8   1  25       70.30       69.50     13.74 o 
   9   1  25       27.59       32.22     12.18 o 
  10   1  25       58.23       53.38     12.94 o 
  11   1  25      101.87       86.91     15.02 o 
  12   1  25       30.64       52.02     14.77 o 
  13   1  25      113.25      143.34     20.24 o 
  14   1  25        9.27       15.34     17.72 o 
   1   2  25       17.22       16.68     13.05 o 
   2   2  25       22.73       28.90     13.03 o 
   3   2  25        5.11        8.60     14.68 o 
   4   2  25        4.61        6.13     14.86 o 
   5   2  25        8.42       15.93     13.24 o 
   6   2  25       19.18       16.26     15.32 o 
   7   2  25        2.73        0.00     15.53 o 
   8   2  25       20.65       25.41     17.52 o 
   9   2  25       53.70       36.37     18.54 o 
  10   2  25        2.91       31.33     18.63 o 
  11   2  25       52.78       72.04     20.23 o 
   1   3  25       37.21       36.65     15.79 o 
   0   0  26      565.82      592.25     54.70 o 
   2   0  26       21.25       40.02     18.94 o 
   4   0  26      295.88      304.10     24.37 o 
   6   0  26       26.25       33.27     18.37 o 
   8   0  26       47.40       21.90     18.79 o 
  10   0  26      173.12      268.00     43.80 o 
  12   0  26       55.04       73.95     34.75 o 
  14   0  26       19.35       35.29     32.42 o 
   0   1  26        8.49        8.90     16.32 o 
   1   1  26       91.50       80.90     13.90 o 
   2   1  26       77.54       68.98     13.59 o 
   3   1  26       58.98       62.75     14.24 o 
   4   1  26       71.87       57.39     13.47 o 
   5   1  26       56.55       62.58     14.01 o 
   6   1  26        0.05       12.51     13.78 o 
   7   1  26       83.45      107.71     18.19 o 
   8   1  26      212.08      207.22     17.03 o 
   9   1  26        6.10       19.05     12.72 o 
  10   1  26        8.76       26.82     13.35 o 
  11   1  26       63.67       54.93     14.19 o 
  12   1  26        5.13       11.95     15.10 o 
  13   1  26       44.04       57.76     17.54 o 
   0   2  26      298.62      278.95     26.98 o 
   1   2  26       15.80       23.10     13.63 o 
   2   2  26       29.26       61.57     15.86 o 
   3   2  26       19.58       38.52     15.00 o 
   4   2  26       53.72       68.32     16.07 o 
   5   2  26       33.29       16.49     16.99 o 
   6   2  26       34.76       41.85     18.54 o 
   7   2  26        5.94        6.62     16.08 o 
   8   2  26      134.26      112.24     17.70 o 
   9   2  26      105.23      115.94     18.51 o 
   2   0  27       32.29       10.77     20.35 o 
   4   0  27       84.89       79.84     17.86 o 
   6   0  27       21.76       13.72     18.95 o 
   8   0  27        3.94        0.00     19.04 o 
  10   0  27      174.19      164.14     39.30 o 
  12   0  27       32.04       45.00     32.09 o 
   1   1  27      104.38       89.67     15.41 o 
   2   1  27        3.14       21.07     13.12 o 
   3   1  27       88.62       71.96     14.53 o 
   4   1  27        6.11        0.89     13.63 o 
   5   1  27       24.80       26.15     15.97 o 
   6   1  27       15.38       31.96     16.21 o 
   7   1  27       33.34       58.58     14.49 o 
   8   1  27       14.88       20.47     14.80 o 
   9   1  27        2.66        8.91     13.23 o 
  10   1  27        5.05       17.63     13.88 o 
  11   1  27       48.50       38.32     14.18 o 
   1   2  27        1.45        0.00     14.19 o 
   2   2  27        0.87       12.57     15.87 o 
   3   2  27       17.47       38.08     15.02 o 
   4   2  27        7.62        8.89     15.73 o 
   5   2  27       23.00       25.21     18.45 o 
   6   2  27        2.71        0.00     18.06 o 
   7   2  27        2.21        1.29     18.04 o 
   8   2  27        2.36        2.89     18.34 o 
   0   0  28       18.78       12.43     29.81 o 
   2   0  28       10.09        0.00     20.89 o 
   4   0  28      391.43      381.44     28.18 o 
   6   0  28       41.48       27.88     20.81 o 
   8   0  28      280.97      323.91     31.71 o 
  10   0  28      100.89      114.32     35.79 o 
   0   1  28       10.13        0.00     22.99 o 
   1   1  28       74.75       70.24     14.62 o 
   2   1  28       21.30       31.25     14.44 o 
   3   1  28       95.93       89.66     15.46 o 
   4   1  28       11.97       23.21     13.86 o 
   5   1  28       17.15       17.16     15.68 o 
   6   1  28       17.06       16.49     16.61 o 
   7   1  28       50.97       55.07     21.87 o 
   8   1  28        4.35        5.33     17.30 o 
   9   1  28        3.29       20.39     15.88 o 
  10   1  28        2.42       12.23     14.62 o 
   0   2  28      179.18      208.54     27.00 o 
   1   2  28       29.43       35.86     16.58 o 
   2   2  28      127.49      138.22     18.34 o 
   3   2  28        3.56       33.11     16.34 o 
   4   2  28      133.46      131.92     20.75 o 
   5   2  28        1.30        0.00     18.90 o 
   2   0  29        2.91       18.36     22.43 o 
   4   0  29       12.66        0.00     29.60 o 
   6   0  29       10.28       17.38     22.58 o 
   8   0  29        1.97        6.13     32.97 o 
   1   1  29       61.62       45.86     16.54 o 
   2   1  29       62.52       67.10     15.62 o 
   3   1  29       92.92       87.05     16.14 o 
   4   1  29       36.75       20.91     17.08 o 
   5   1  29        6.36        0.00     17.44 o 
   6   1  29        0.94        9.68     17.08 o 
   7   1  29       80.01       74.64     18.22 o 
   8   1  29        0.89        0.00     18.01 o 
   0   0  30      274.65      270.10     43.91 o 
   2   0  30       66.00       95.81     24.59 o 
   4   0  30      209.24      182.26     38.07 o 
   6   0  30        2.02        0.00     23.04 o 
   0   1  30       19.76       30.76     40.73 o 
   1   1  30       82.77       76.34     17.78 o 
   2   1  30       10.71       35.25     17.40 o 
   3   1  30       22.37       26.85     17.96 o 
   4   1  30       13.83       14.10     17.69 o 
   5   1  30       17.58       40.29     17.96 o 
   2   0  31       75.36       47.16     32.45 o 
   4   0  31       35.68       62.58     36.24 o 
                                                 
